# Supplementary material for: Evaluating metabolome-wide causal effects on risk for psychiatric and neurodegenerative disorders
Source: BMC Med. 2025 Jun 2;23:326. doi: 10.1186/s12916-025-04129-4 (PMC12131761; doi:10.1186/s12916-025-04129-4)
Supplement: Supplementary file 2 — Additional file 2. Table S1: A Linkage Disequilibrium Score Regression (LDSC) calculated genetic correlation (rg) results with standard errors, p-values and FDR corrected p-values; Table S2: Data fields from the UK Biobank used to ascertain first occurrences of this studies respective psychiatric and neurodegenerative disorder outcomes; Table S3: IVW-MR results for all metabolite-neuropsychiatric outcome pairs calculated in this study; Table S4: Sensitivity test results for all metabolite-outcome pairs with IVW-MR significant at p_FDR < 0.05 in our primary Mendelian randomisation analysis; Table S5: Reverse MR estimates for the effects of neuropsychiatric outcomes on metabolites passing sensitivity analyses; Table S6: MR-Egger intercept tests for metabolites with causal effects on psychiatric/neurodegenerative risk and passing sensitivity analyses; Table S7: Cochran's Q heterogeneity tests for metabolites with causal effects on psychiatric/neurodegenerative risk and passing sensitivity analyses; Table S8: Leave-one-out outlier tests for metabolites with causal effects on psychiatric/neurodegenerative risk and passing sensitivity analyses; Table S9: Metabolic pathways for polygenic metabolites with causal effects on psychiatric/neurodegenerative disorders and passing sensitivity analyses; Table S10: Metabolic pathways for single instrument metabolites with causal effects on psychiatric/neurodegenerative disorders and passing sensitivity analyses; Table S11 - LD matrix for influential outlying instruments in the FADS gene cluster implicated in LOO analysis; Table S12: Re-calculated Wald ratio estimates for metabolites with single influential instruments, calculated using the influential instrument for that metabolite only; Table S13: Re-calculated IVW-MR estimates for polygenic metabolites following mt-COJO conditional analysis of the outcome phenotype; Table S14: LDSC calculated genetic correlation matrix for polygenic metabolites, calculated as a filtering step in M [file 12916_2025_4129_MOESM2_ESM.xlsx]

## Sheet: Table S1
Table S1 - A Linkage Disequilibrium Score Regression (LDSC) calculated genetic correlation (rg) results with standard errors, p-values and FDR corrected p-values
trait1	trait2	rg	SE	P	fdr
SCZ	BP	0.687443	0.00427732	1.95124e-148	5.46346e-147
DEP	ANX	0.850887	0.00323564	6.89522e-143	9.65331e-142
SCZ	ANX	0.545088	0.00401617	2.9876e-86	2.78842e-85
DEP	BP	0.484241	0.00269385	1.47069e-83	1.02948e-82
BP	ANX	0.53868	0.00421709	5.26813e-76	2.95015e-75
SCZ	DEP	0.372421	0.00235046	7.34146e-66	3.42602e-65
MS	DEP	0.121932	0.00199014	1.47518e-07	5.90073e-07
MS	ANX	0.12536	0.00317618	5.65782e-06	1.98024e-05
ALS	AD	0.334843	0.00359864	6.74977e-06	2.09993e-05
SCZ	AD	0.105512	0.00289747	0.00176142	0.00493199
SCZ	MS	0.0695041	0.00342627	0.00911902	0.0232121
BP	ALS	-0.0934812	0.00344339	0.0135623	0.0316453
SCZ	ALS	0.0645282	0.00313836	0.0604668	0.130236
PD	ALS	0.10677	0.00273764	0.073534	0.147068
MS	BP	0.0461414	0.00359077	0.0999691	0.186609
PD	DEP	-0.0391979	0.00157862	0.177059	0.309853
ANX	ALS	0.0474859	0.00319729	0.225061	0.370689
MS	AD	-0.0530131	0.00333949	0.279622	0.434968
PD	BP	0.032807	0.0025658	0.299575	0.441479
PD	AD	0.053005	0.00263721	0.385659	0.539922
PD	ANX	-0.0279271	0.00256193	0.426941	0.569255
SCZ	PD	0.0198812	0.00250818	0.518458	0.659856
ANX	AD	0.00709915	0.0030238	0.856836	0.87627
BP	AD	0.00937534	0.00334455	0.810498	0.87627
DEP	AD	-0.00881464	0.00194474	0.795018	0.87627
DEP	ALS	0.00748031	0.00220979	0.836587	0.87627
MS	ALS	0.00838983	0.00390128	0.87627	0.87627
PD	MS	-0.00965042	0.00265414	0.814312	0.87627

## Sheet: Table S2
Table S2 - Data fields from the UK Biobank used to ascertain first occurances of this studies respective psychiatric and neurodegenerative disorder outcomes
Outcome	UKB First Occurance Field
AD	130836
ALS	42028
ANX	130906
BP	130892
DEP	130894
MS	131042
SCZ	130874
PD	131022

## Sheet: Table S3
Table S3 - IVW-MR results for all metabolite-neuropsychiatric outcome pairs calculated in this study
exposure	outcome	method	clump_thres	nsnp	lower_b	b	upper_b	se	pval	Mean_F	Min_F	Max_F	I_squared	lower_OR	OR	upper_OR	sample	FDR
Arachidonate (20:4n6) to oleate to vaccenate (18:1) ratio	ANX	Inverse variance weighted (multiplicative random effects)	5e-06	10	-0.0739104	-0.0631692	-0.0524279	0.00548021	9.6703e-31	102.757	21.1203	810.507	0.991045	0.928755	0.938785	0.948923	Chen et al.	1.25617e-27
1-stearyl-GPC (O-18:0)*	ALS	Inverse variance weighted (multiplicative random effects)	5e-06	6	-0.232094	-0.190719	-0.149345	0.0211095	1.64328e-19	23.2374	20.9038	30.9627	0.96194	0.792872	0.826364	0.861272	Hysi et al.	2.12147e-16
Arachidonate (20:4n6) to oleate to vaccenate (18:1) ratio	SCZ	Inverse variance weighted (multiplicative random effects)	5e-06	10	-0.0772105	-0.0634371	-0.0496637	0.00702725	1.75966e-19	102.757	21.1203	810.507	0.991045	0.925695	0.938533	0.951549	Chen et al.	2.28228e-16
Oleoyl-linoleoyl-glycerol (18:1 to 18:2) [2] to linoleoyl-arachidonoyl-glycerol (18:2 to 20:4) [1] ratio	ANX	Inverse variance weighted (multiplicative random effects)	5e-08	6	0.0401357	0.051691	0.0632463	0.00589556	1.8221e-18	181.875	29.6579	934.651	0.99453	1.04095	1.05305	1.06529	Chen et al.	1.18345e-15
erucate (22:1n9)	ALS	Inverse variance weighted (multiplicative random effects)	5e-06	8	0.191722	0.262874	0.334026	0.036302	4.4435e-13	24.9482	21.0245	31.2094	0.948935	1.21133	1.30066	1.39658	Meta-analysis	2.86828e-10
1-(1-enyl-palmitoyl)-2-arachidonoyl-GPC (P-16:0/20:4)*	DEP	Inverse variance weighted (multiplicative random effects)	5e-08	8	-0.047603	-0.0375091	-0.0274152	0.00514994	3.25504e-13	281.493	29.9507	1562.1	0.996782	0.953512	0.963186	0.972957	Meta-analysis	4.21527e-10
1-(1-enyl-oleoyl)-GPE (P-18:1)*	MS	Inverse variance weighted (multiplicative random effects)	5e-06	12	0.282114	0.392	0.501885	0.0560642	2.71035e-12	24.4371	20.9689	30.9342	0.960859	1.32593	1.47994	1.65183	Meta-analysis	3.42317e-09
2-arachidonoyl-GPC (20:4)*	DEP	Inverse variance weighted (multiplicative random effects)	5e-06	12	-0.0529833	-0.0412412	-0.0294992	0.00599082	5.81637e-12	81.2407	20.9802	717.748	0.988615	0.948396	0.959598	0.970932	Hysi et al.	3.7661e-09
Arachidonate (20:4n6) to oleate to vaccenate (18:1) ratio	DEP	Inverse variance weighted (multiplicative random effects)	5e-06	10	-0.0499377	-0.03814	-0.0263423	0.00601923	2.35249e-10	102.757	21.1203	810.507	0.991045	0.951289	0.962578	0.974002	Chen et al.	1.01549e-07
acetylcarnitine	MS	Inverse variance weighted (multiplicative random effects)	5e-08	5	0.0784682	0.115693	0.152919	0.0189924	1.11821e-09	95.8137	36.8981	256.672	0.985369	1.08163	1.12265	1.16523	Meta-analysis	7.06152e-07
acetylcarnitine	ALS	Inverse variance weighted (multiplicative random effects)	5e-08	6	-0.138349	-0.10355	-0.0687519	0.0177543	5.46372e-09	85.5984	34.5217	256.672	0.982742	0.870795	0.901631	0.933558	Meta-analysis	2.35122e-06
1-stearoyl-2-arachidonoyl-GPC (18:0/20:4)	BP	Inverse variance weighted (multiplicative random effects)	5e-08	9	-0.142675	-0.105973	-0.0692717	0.0187254	1.51954e-08	395.667	29.8931	3154.51	0.997338	0.867036	0.899448	0.933073	Meta-analysis	1.44519e-05
1,2-dilinoleoyl-GPC (18:2/18:2)	BP	Inverse variance weighted (multiplicative random effects)	5e-06	15	0.123119	0.190613	0.258108	0.0344358	3.10645e-08	60.0295	20.7845	536.069	0.98433	1.13102	1.20999	1.29448	Meta-analysis	1.44519e-05
arachidonate (20:4n6)	BP	Inverse variance weighted (multiplicative random effects)	5e-06	15	-0.241277	-0.178071	-0.114865	0.032248	3.35311e-08	76.8379	21.0009	805.012	0.986886	0.785624	0.836883	0.891486	Meta-analysis	1.44519e-05
lactate	DEP	Inverse variance weighted (multiplicative random effects)	5e-06	9	-0.0835034	-0.0613148	-0.0391263	0.0113207	6.08897e-08	22.7878	21.3688	26.3287	0.94515	0.919888	0.940527	0.961629	Meta-analysis	1.9713e-05
Adipoylcarnitine (C6-DC) levels	MS	Inverse variance weighted (multiplicative random effects)	5e-08	5	-0.158366	-0.115725	-0.0730839	0.0217556	1.04162e-07	86.6086	41.278	195.485	0.985872	0.853537	0.89072	0.929523	Chen et al.	4.38521e-05
Oleoyl-linoleoyl-glycerol (18:1 to 18:2) [2] to linoleoyl-arachidonoyl-glycerol (18:2 to 20:4) [2] ratio	DEP	Inverse variance weighted (multiplicative random effects)	5e-06	15	0.0207821	0.0333962	0.0460103	0.00643577	2.11255e-07	76.8163	20.8597	808.092	0.987847	1.021	1.03396	1.04709	Chen et al.	5.47152e-05
Ceramide (d18:1/24:1) levels	BP	Inverse variance weighted (multiplicative random effects)	5e-08	6	-0.0539427	-0.0391715	-0.0244004	0.0075363	2.01759e-07	102.918	38.0925	346.933	0.989728	0.947486	0.961586	0.975895	Chen et al.	6.52185e-05
1-(1-enyl-palmitoyl)-2-arachidonoyl-GPC (P-16:0/20:4)*	BP	Inverse variance weighted (multiplicative random effects)	5e-08	8	-0.169962	-0.123042	-0.0761229	0.0239384	2.74818e-07	281.493	29.9507	1562.1	0.996782	0.843697	0.884226	0.926702	Meta-analysis	7.1068e-05
1-stearoyl-2-dihomo-linolenoyl-GPI (18:0/20:3n3 or 6)*	AD	Inverse variance weighted (multiplicative random effects)	5e-08	5	-0.0515353	-0.0378281	-0.0241208	0.0069935	6.33659e-08	237.162	36.6092	905.312	0.996597	0.94977	0.962878	0.976168	Hysi et al.	8.1742e-05
Inosine to theophylline ratio	PD	Inverse variance weighted (multiplicative random effects)	5e-06	10	0.0828946	0.131662	0.180429	0.0248811	1.21236e-07	22.5979	20.8659	25.2559	0.952239	1.08643	1.14072	1.19773	Chen et al.	0.000157486
Arachidonate (20:4n6) to pyruvate ratio	DEP	Inverse variance weighted (multiplicative random effects)	5e-06	12	-0.0751787	-0.0537252	-0.0322717	0.0109456	9.18398e-07	42.559	20.918	262.52	0.976071	0.927578	0.947692	0.968243	Chen et al.	0.000198221
Arachidonate (20:4n6) to oleate to vaccenate (18:1) ratio	BP	Inverse variance weighted (multiplicative random effects)	5e-06	10	-0.19164	-0.135018	-0.0783965	0.0288886	2.95748e-06	102.757	21.1203	810.507	0.991045	0.825604	0.8737	0.924598	Chen et al.	0.000637337
11beta-hydroxyandrosterone glucuronide levels	DEP	Inverse variance weighted (multiplicative random effects)	5e-08	5	-0.05136	-0.0360504	-0.0207407	0.00781105	3.92525e-06	76.3546	30.7346	142.866	0.988517	0.949937	0.964592	0.979473	Chen et al.	0.000726172
1-arachidonylglycerol (20:4) levels	DEP	Inverse variance weighted (multiplicative random effects)	5e-06	13	-0.0672442	-0.0470617	-0.0268793	0.0102972	4.86895e-06	43.2449	20.9571	285.234	0.977896	0.934967	0.954029	0.973479	Chen et al.	0.000788162
arachidonoylcholine	BP	Inverse variance weighted (multiplicative random effects)	5e-06	8	-0.400788	-0.280609	-0.160429	0.061316	4.72959e-06	61.6017	20.9592	337.721	0.983327	0.669792	0.755324	0.851778	Meta-analysis	0.000804765
1-linoleoyl-2-linolenoyl-GPC (18:2/18:3)*	BP	Inverse variance weighted (multiplicative random effects)	5e-06	16	0.118084	0.206907	0.295731	0.0453181	4.97921e-06	44.697	21.2146	362.358	0.975673	1.12534	1.22987	1.34411	Meta-analysis	0.000804765
1-arachidonoyl-GPC (20:4n6)*	BP	Inverse variance weighted (multiplicative random effects)	5e-08	7	-0.184172	-0.128484	-0.072796	0.0284122	6.12182e-06	335.903	31.5147	2074.54	0.997223	0.831793	0.879428	0.929791	Meta-analysis	0.000879502
stearidonate (18:4n3)	AD	Inverse variance weighted (multiplicative random effects)	5e-06	5	0.0563664	0.0954106	0.134455	0.0199205	1.67148e-06	51.7318	21.0832	152.186	0.978272	1.05799	1.10011	1.14391	Meta-analysis	0.0010781
1-palmitoyl-2-arachidonoyl-GPC (16:0/20:4n6)	BP	Inverse variance weighted (multiplicative random effects)	5e-08	7	-0.169715	-0.117491	-0.0652676	0.0266447	1.03586e-05	363.13	33.889	2281.41	0.997233	0.843905	0.889148	0.936817	Meta-analysis	0.00133936
2-arachidonoyl-GPC (20:4)*	BP	Inverse variance weighted (multiplicative random effects)	5e-06	12	-0.186577	-0.128732	-0.0708881	0.0295124	1.28891e-05	81.2407	20.9802	717.748	0.988615	0.829795	0.879209	0.931566	Hysi et al.	0.00151505
3-hydroxyoctanoylcarnitine (1) levels	BP	Inverse variance weighted (multiplicative random effects)	5e-06	11	-0.120654	-0.0829447	-0.0452356	0.0192394	1.62372e-05	26.0613	21.4006	40.7194	0.963987	0.886341	0.920402	0.955772	Chen et al.	0.00174956
1-arachidonoyl-GPC (20:4n6)*	ANX	Inverse variance weighted (multiplicative random effects)	5e-08	7	-0.0828445	-0.0580455	-0.0332465	0.0126525	4.48251e-06	335.903	31.5147	2074.54	0.997223	0.920494	0.943607	0.9673	Meta-analysis	0.00194093
uridine	MS	Inverse variance weighted (multiplicative random effects)	5e-06	14	0.175174	0.309656	0.444138	0.0686132	6.38972e-06	36.1919	20.831	130.323	0.973434	1.19145	1.36296	1.55915	Meta-analysis	0.00201755
1-palmitoleoyl-2-linolenoyl-GPC (16:1/18:3) levels	BP	Inverse variance weighted (multiplicative random effects)	5e-06	14	0.0914179	0.170251	0.249084	0.0402209	2.30705e-05	44.6739	20.9201	304.128	0.977058	1.09573	1.1856	1.28285	Chen et al.	0.00224145
1-pentadecanoyl-2-arachidonoyl-GPC (15:0/20:4)*	BP	Inverse variance weighted (multiplicative random effects)	5e-06	10	-0.174264	-0.119009	-0.0637544	0.0281913	2.42694e-05	118.946	21.204	970.26	0.984373	0.840075	0.887799	0.938235	Hysi et al.	0.00224145
1-palmityl-2-arachidonoyl-GPC (O-16:0/20:4)*	BP	Inverse variance weighted (multiplicative random effects)	5e-06	10	-0.210695	-0.143453	-0.0762106	0.0343073	2.89709e-05	82.3371	21.1643	584.113	0.987794	0.810021	0.866362	0.926621	Hysi et al.	0.00249729
Hyocholate levels	ALS	Inverse variance weighted (multiplicative random effects)	5e-06	6	-0.263695	-0.183248	-0.1028	0.0410446	8.02189e-06	22.8318	21.3448	24.6976	0.897549	0.768208	0.832562	0.902307	Chen et al.	0.00258907
Palmitoleoylcarnitine (C16:1) levels	AD	Inverse variance weighted (multiplicative random effects)	5e-06	10	0.0734662	0.130218	0.18697	0.0289551	6.88394e-06	27.4227	20.996	47.4349	0.965065	1.07623	1.13908	1.20559	Chen et al.	0.0027398
Glucose to sucrose ratio	AD	Inverse variance weighted (multiplicative random effects)	5e-06	11	-0.138621	-0.09625	-0.0538786	0.021618	8.49549e-06	21.8512	21.0972	23.3249	0.957504	0.870558	0.908237	0.947547	Chen et al.	0.0027398
1-palmitoyl-2-arachidonoyl-GPC (16:0/20:4n6)	DEP	Inverse variance weighted (multiplicative random effects)	5e-08	8	-0.0474561	-0.0325375	-0.0176189	0.00761152	1.91333e-05	322.021	33.889	2281.41	0.996781	0.953652	0.967986	0.982535	Meta-analysis	0.00275307
1-linoleoyl-GPE (18:2)*	BP	Inverse variance weighted (multiplicative random effects)	5e-08	6	0.109773	0.209182	0.308592	0.0507191	3.71813e-05	132.239	33.2195	535.179	0.993692	1.11602	1.23267	1.36151	Meta-analysis	0.00300472
1-(1-enyl-stearoyl)-2-arachidonoyl-GPC (P-18:0/20:4)	BP	Inverse variance weighted (multiplicative random effects)	5e-06	9	-0.18469	-0.124887	-0.0650843	0.0305116	4.25645e-05	107.905	21.1046	755.382	0.991365	0.831362	0.882597	0.936989	Hysi et al.	0.00323741
2-myristoyl-GPC (14:0)*	ALS	Inverse variance weighted (multiplicative random effects)	5e-06	8	0.106748	0.193902	0.281056	0.0444663	1.29679e-05	22.7599	21.0016	24.0424	0.960588	1.11265	1.21398	1.32453	Hysi et al.	0.00334832
1-pentadecanoyl-2-arachidonoyl-GPC (15:0/20:4)*	ANX	Inverse variance weighted (multiplicative random effects)	5e-06	10	-0.0680454	-0.0470984	-0.0261515	0.0106872	1.04821e-05	118.946	21.204	970.26	0.984373	0.934218	0.953993	0.974188	Hysi et al.	0.00340407
1-linoleoyl-GPE (18:2)*	DEP	Inverse variance weighted (multiplicative random effects)	5e-08	6	0.0309263	0.0581559	0.0853856	0.0138927	2.83806e-05	132.239	33.2195	535.179	0.993692	1.03141	1.05988	1.08914	Meta-analysis	0.00367529
Glycine to alanine ratio	BP	Inverse variance weighted (multiplicative random effects)	5e-06	10	-0.0908309	-0.0611309	-0.0314309	0.015153	5.47811e-05	109.872	21.3938	886.933	0.988083	0.913172	0.9407	0.969058	Chen et al.	0.00393511
gamma-glutamylglutamine	DEP	Inverse variance weighted (multiplicative random effects)	5e-06	13	-0.0907329	-0.0616093	-0.0324856	0.014859	3.37954e-05	35.4064	20.9376	156.707	0.973863	0.913262	0.94025	0.968036	Meta-analysis	0.00397865
1-stearoyl-2-dihomo-linolenoyl-GPI (18:0/20:3n3 or 6)*	BP	Inverse variance weighted (multiplicative random effects)	5e-08	6	0.0593549	0.116539	0.173723	0.0291757	6.48586e-05	203.081	32.6762	905.312	0.99581	1.06115	1.1236	1.18973	Hysi et al.	0.0044138
5alpha-androstan-3beta,17beta-diol disulfate	BP	Inverse variance weighted (multiplicative random effects)	5e-08	10	0.0278375	0.0551962	0.0825549	0.0139585	7.67595e-05	139.348	30.4796	846.432	0.993499	1.02823	1.05675	1.08606	Meta-analysis	0.00456095
docosapentaenoate (n3 DPA; 22:5n3)	BP	Inverse variance weighted (multiplicative random effects)	5e-06	12	-0.375646	-0.250965	-0.126285	0.0636123	7.9722e-05	33.9277	20.7842	158.76	0.968483	0.686846	0.778049	0.881363	Meta-analysis	0.00456095
Glycine to pyridoxal ratio	BP	Inverse variance weighted (multiplicative random effects)	5e-06	7	-0.178647	-0.119318	-0.0599892	0.0302697	8.0865e-05	71.3053	21.0213	363.524	0.974863	0.836401	0.887526	0.941775	Chen et al.	0.00456095
1-oleoyl-2-linoleoyl-GPE (18:1/18:2) levels	BP	Inverse variance weighted (multiplicative random effects)	5e-08	5	0.0647049	0.128723	0.192741	0.0326622	8.11306e-05	209.334	30.9099	634.035	0.996172	1.06684	1.13737	1.21257	Chen et al.	0.00456095
1-linoleoyl-2-arachidonoyl-GPC (18:2/20:4n6) levels	ANX	Inverse variance weighted (multiplicative random effects)	5e-08	5	-0.105585	-0.0724635	-0.0393423	0.0168986	1.80178e-05	116.567	36.2631	381.624	0.991857	0.899798	0.9301	0.961422	Chen et al.	0.00468102
Arachidonate (20:4n6) to linoleate (18:2n6) ratio	BP	Inverse variance weighted (multiplicative random effects)	5e-06	11	-0.204784	-0.136464	-0.0681445	0.0348571	9.04167e-05	86.6208	21.0343	716.713	0.985207	0.814823	0.872437	0.934126	Chen et al.	0.0048712
3-hydroxy-5-cholestenoic acid	BP	Inverse variance weighted (multiplicative random effects)	5e-06	15	-0.0920163	-0.0612625	-0.0305086	0.0156907	9.44708e-05	42.8829	21.0449	295.632	0.977674	0.91209	0.940576	0.969952	Hysi et al.	0.00488603
arginine	SCZ	Inverse variance weighted (multiplicative random effects)	5e-08	7	0.0655128	0.116745	0.167977	0.0261389	7.95706e-06	62.765	32.0885	150.605	0.967957	1.06771	1.12383	1.18291	Meta-analysis	0.00506013
Uridine to cytidine ratio	SCZ	Inverse variance weighted (multiplicative random effects)	5e-06	8	0.0349457	0.0632135	0.0914813	0.0144223	1.17042e-05	25.1981	21.8044	41.7005	0.964894	1.03556	1.06525	1.0958	Chen et al.	0.00506013
1,2-dilinoleoyl-GPC (18:2/18:2)	DEP	Inverse variance weighted (multiplicative random effects)	5e-06	15	0.0247582	0.0478711	0.0709839	0.0117923	4.91716e-05	60.0295	20.7845	536.069	0.98433	1.02507	1.04904	1.07356	Meta-analysis	0.00530644
N-acetylglutamine	SCZ	Inverse variance weighted (multiplicative random effects)	5e-06	12	0.0264519	0.0485679	0.070684	0.0112837	1.6755e-05	140.216	21.3872	1351.21	0.992787	1.0268	1.04977	1.07324	Hysi et al.	0.0054328
Mannonate levels	AD	Inverse variance weighted (multiplicative random effects)	5e-06	10	-0.114024	-0.0775409	-0.0410576	0.018614	3.10345e-05	40.9589	20.9286	200.289	0.977653	0.892236	0.925389	0.959774	Chen et al.	0.00800689
urea	SCZ	Inverse variance weighted (multiplicative random effects)	5e-06	16	-0.22952	-0.156097	-0.0826739	0.0374607	3.08698e-05	23.5294	20.8348	28.7884	0.95903	0.794915	0.855476	0.920651	Meta-analysis	0.00800763
phosphatidylcholine (14:0/14:0, 16:0/12:0)	AD	Inverse variance weighted (multiplicative random effects)	5e-06	9	0.0607598	0.115878	0.170997	0.0281217	3.77881e-05	22.9923	21.2897	25.8511	0.911838	1.06264	1.12286	1.18649	Hysi et al.	0.00812444
N-formylmethionine	MS	Inverse variance weighted (multiplicative random effects)	5e-06	19	0.0888779	0.168287	0.247696	0.0405148	3.27121e-05	31.8422	20.9552	168.5	0.967628	1.09295	1.18328	1.28107	Meta-analysis	0.00826307
1-stearoyl-2-arachidonoyl-GPC (18:0/20:4)	DEP	Inverse variance weighted (multiplicative random effects)	5e-08	10	-0.0424513	-0.0282911	-0.0141309	0.00722459	9.00517e-05	360.458	29.8931	3154.51	0.997015	0.958437	0.972105	0.985968	Meta-analysis	0.00897054
propionylcarnitine	ALS	Inverse variance weighted (multiplicative random effects)	5e-08	9	-0.152303	-0.103024	-0.0537455	0.0251423	4.17351e-05	108.556	34.701	316.112	0.991445	0.858728	0.902105	0.947673	Meta-analysis	0.00898
Arachidonate (20:4n6) to pyruvate ratio	BP	Inverse variance weighted (multiplicative random effects)	5e-06	11	-0.257883	-0.169224	-0.0805652	0.0452341	0.000183236	44.4528	20.918	262.52	0.977481	0.772686	0.84432	0.922595	Chen et al.	0.00911247
1-margaroyl-2-arachidonoyl-GPC (17:0/20:4)*	BP	Inverse variance weighted (multiplicative random effects)	5e-06	13	-0.151346	-0.0987751	-0.0462046	0.0268217	0.000230815	130.671	20.8666	1411.58	0.992283	0.859551	0.905946	0.954847	Hysi et al.	0.0110535
Arginine to glutamate ratio	DEP	Inverse variance weighted (multiplicative random effects)	5e-06	12	-0.0709314	-0.0468317	-0.0227321	0.0122957	0.000139653	23.6455	21.3472	29.9715	0.954859	0.931526	0.954248	0.977524	Chen et al.	0.0129179
Succinoyltaurine levels	DEP	Inverse variance weighted (multiplicative random effects)	5e-06	13	-0.0375243	-0.0247177	-0.011911	0.00653401	0.000154995	92.4515	21.2645	454.389	0.989569	0.963171	0.975585	0.98816	Chen et al.	0.0133812
N-methylpipecolate	BP	Inverse variance weighted (multiplicative random effects)	5e-08	6	-0.0437723	-0.0284043	-0.0130364	0.00784079	0.000291621	977.387	39.0013	5625.88	0.998251	0.957172	0.971995	0.987048	Hysi et al.	0.0134666
Dihydroorotate levels	MS	Inverse variance weighted (multiplicative random effects)	5e-08	7	0.0499733	0.0980484	0.146123	0.0245281	6.40457e-05	91.2827	30.8427	350.958	0.990357	1.05124	1.10302	1.15734	Chen et al.	0.0134816
1-myristoyl-2-linoleoyl-GPC (14:0/18:2)*	DEP	Inverse variance weighted (multiplicative random effects)	5e-06	10	0.0254457	0.0533809	0.0813162	0.0142527	0.000180157	37.8283	21.1065	171.897	0.976206	1.02577	1.05483	1.08471	Hysi et al.	0.0144302
Cysteinylglycine disulfide levels	DEP	Inverse variance weighted (multiplicative random effects)	5e-06	9	-0.0369702	-0.0242414	-0.0115125	0.00649431	0.000189431	79.1508	20.951	426.21	0.988632	0.963705	0.97605	0.988553	Chen et al.	0.0144302
adrenate (22:4n6)	BP	Inverse variance weighted (multiplicative random effects)	5e-06	10	-0.371311	-0.240207	-0.109103	0.0668898	0.000329314	41.8187	20.8204	209.75	0.978369	0.68983	0.786465	0.896638	Meta-analysis	0.0146829
1-dihomo-linoleoyl-GPC (20:2)*	BP	Inverse variance weighted (multiplicative random effects)	5e-06	11	0.0791225	0.175022	0.270922	0.0489286	0.000347424	37.273	21.0155	179.068	0.975348	1.08234	1.19127	1.31117	Hysi et al.	0.014974
1-palmitoleoyl-2-linolenoyl-GPC (16:1/18:3) levels	SCZ	Inverse variance weighted (multiplicative random effects)	5e-06	14	0.044264	0.0873972	0.13053	0.0220067	7.14559e-05	44.6739	20.9201	304.128	0.977058	1.04526	1.09133	1.13943	Chen et al.	0.0154464
Oleoyl-linoleoyl-glycerol (18:1 to 18:2) [2] to linoleoyl-arachidonoyl-glycerol (18:2 to 20:4) [2] ratio	BP	Inverse variance weighted (multiplicative random effects)	5e-06	15	0.0447673	0.100547	0.156328	0.0284593	0.000410826	76.7018	20.8597	808.092	0.987829	1.04578	1.10578	1.16921	Chen et al.	0.0171354
sphingomyelin (d18:1/24:1, d18:2/24:0)*	DEP	Inverse variance weighted (multiplicative random effects)	5e-08	5	-0.103401	-0.0674313	-0.0314612	0.018352	0.000238485	39.2724	32.682	53.8628	0.975722	0.901765	0.934792	0.969029	Meta-analysis	0.0171577
1-palmitoyl-2-linoleoyl-GPE (16:0/18:2)	BP	Inverse variance weighted (multiplicative random effects)	5e-08	9	0.0477353	0.10766	0.167584	0.0305737	0.000429411	270.675	30.1297	1139.69	0.996711	1.04889	1.11367	1.18245	Meta-analysis	0.017168
Salicylate to oxalate (ethanedioate) ratio	BP	Inverse variance weighted (multiplicative random effects)	5e-06	12	-0.155254	-0.0996841	-0.0441145	0.0283519	0.000438162	23.465	20.884	29.1444	0.940283	0.856198	0.905123	0.956844	Chen et al.	0.017168
adrenate (22:4n6)	DEP	Inverse variance weighted (multiplicative random effects)	5e-06	11	-0.0997769	-0.0649441	-0.0301113	0.0177719	0.000257862	40.2752	20.8204	209.75	0.977201	0.905039	0.93712	0.970338	Meta-analysis	0.0175753
1-stearoyl-2-docosapentaenoyl-GPC (18:0/22:5n6)*	BP	Inverse variance weighted (multiplicative random effects)	5e-06	9	-0.30708	-0.196838	-0.0865954	0.056246	0.000465986	36.713	21.3492	120.721	0.975725	0.735592	0.821324	0.917048	Hysi et al.	0.0177212
docosapentaenoate (n6 DPA; 22:5n6)	BP	Inverse variance weighted (multiplicative random effects)	5e-06	7	-0.331461	-0.211846	-0.0922313	0.0610279	0.000517951	36.7874	21.0671	105.371	0.976684	0.717874	0.809089	0.911894	Meta-analysis	0.0191346
2-stearoyl-GPE (18:0)*	BP	Inverse variance weighted (multiplicative random effects)	5e-06	15	0.0495555	0.11461	0.179665	0.0331912	0.000554327	32.8107	21.0026	121.195	0.970235	1.0508	1.12144	1.19682	Meta-analysis	0.0199096
1-palmitoyl-2-linoleoyl-GPC (16:0/18:2)	BP	Inverse variance weighted (multiplicative random effects)	5e-08	6	0.0835865	0.194415	0.305244	0.0565452	0.000585541	133.178	31.2163	517.87	0.992149	1.08718	1.2146	1.35696	Meta-analysis	0.0204623
5-methyluridine (ribothymidine)	MS	Inverse variance weighted (multiplicative random effects)	5e-06	23	0.0826912	0.16931	0.255928	0.0441931	0.000127553	56.4186	12.8809	621.973	0.980035	1.08621	1.18449	1.29166	Meta-analysis	0.0230143
Butyrylglycine levels	DEP	Inverse variance weighted (multiplicative random effects)	5e-06	12	0.0129614	0.0288415	0.0447217	0.00810213	0.00037121	117.282	20.8489	922.249	0.991711	1.01305	1.02926	1.04574	Chen et al.	0.0240358
3-methoxytyrosine	ANX	Inverse variance weighted (multiplicative random effects)	5e-08	9	-0.120008	-0.0795719	-0.0391355	0.0206308	0.000114813	103.621	31.9105	239.872	0.991291	0.886913	0.923512	0.96162	Meta-analysis	0.024857
1-pentadecanoyl-2-arachidonoyl-GPC (15:0/20:4)*	DEP	Inverse variance weighted (multiplicative random effects)	5e-06	10	-0.0467843	-0.0300618	-0.0133394	0.00853186	0.000425924	118.946	21.204	970.26	0.984373	0.954293	0.970386	0.986749	Hysi et al.	0.0251546
sphingomyelin (d18:2/23:0, d18:1/23:1, d17:1/24:1)*	DEP	Inverse variance weighted (multiplicative random effects)	5e-08	6	-0.0895709	-0.0573347	-0.0250985	0.016447	0.000490264	55.3542	30.9645	101.358	0.98318	0.914323	0.944278	0.975214	Meta-analysis	0.0251546
palmitoyl-linoleoyl-glycerol (16:0/18:2) [2]*	DEP	Inverse variance weighted (multiplicative random effects)	5e-08	6	0.0265151	0.0606552	0.0947952	0.0174184	0.000497223	32.7293	30.1778	35.9181	0.974522	1.02687	1.06253	1.09943	Hysi et al.	0.0251546
1-palmityl-2-arachidonoyl-GPC (O-16:0/20:4)*	DEP	Inverse variance weighted (multiplicative random effects)	5e-06	10	-0.0584779	-0.0373717	-0.0162655	0.0107685	0.000519538	82.3371	21.1643	584.113	0.987794	0.943199	0.963318	0.983866	Hysi et al.	0.0251546
1-(1-enyl-stearoyl)-2-arachidonoyl-GPC (P-18:0/20:4)	DEP	Inverse variance weighted (multiplicative random effects)	5e-06	9	-0.0558779	-0.0357078	-0.0155377	0.0102909	0.000520747	107.905	21.1046	755.382	0.991365	0.945655	0.964922	0.984582	Hysi et al.	0.0251546
1-arachidonoyl-GPC (20:4n6)*	DEP	Inverse variance weighted (multiplicative random effects)	5e-08	7	-0.0486138	-0.0310602	-0.0135065	0.00895595	0.000524144	335.903	31.5147	2074.54	0.997223	0.952549	0.969417	0.986584	Meta-analysis	0.0251546
N-acetyl-beta-alanine	DEP	Inverse variance weighted (multiplicative random effects)	5e-06	10	-0.0823303	-0.0526013	-0.0228723	0.0151679	0.00052446	43.7145	20.9222	221.457	0.976101	0.920968	0.948758	0.977387	Meta-analysis	0.0251546
1-(1-enyl-stearoyl)-GPC (P-18:0) *	BP	Inverse variance weighted (multiplicative random effects)	5e-06	6	-0.435548	-0.275409	-0.11527	0.0817037	0.000749433	31.5433	21.2176	79.97	0.954758	0.64691	0.759261	0.891126	Hysi et al.	0.0255004
Sphingomyelin (d18:2/23:1) levels	ALS	Inverse variance weighted (multiplicative random effects)	5e-06	13	-0.100309	-0.0661776	-0.0320457	0.0174142	0.000144577	27.7881	21.354	81.316	0.966621	0.904557	0.935965	0.968462	Chen et al.	0.0266641
Spermidine to choline ratio	DEP	Inverse variance weighted (multiplicative random effects)	5e-06	8	0.0175201	0.0409648	0.0644095	0.0119616	0.00061548	25.3005	21.0738	35.7177	0.964731	1.01767	1.04182	1.06653	Chen et al.	0.0284659
7-alpha-hydroxy-3-oxo-4-cholestenoate (7-Hoca)	DEP	Inverse variance weighted (multiplicative random effects)	5e-06	16	0.0114846	0.0270261	0.0425675	0.00792933	0.000653532	28.7977	21.0402	93.4982	0.966638	1.01155	1.02739	1.04349	Meta-analysis	0.0291083
1-dihomo-linoleoyl-GPC (20:2)*	DEP	Inverse variance weighted (multiplicative random effects)	5e-06	11	0.0181538	0.0428935	0.0676332	0.0126223	0.000678221	37.273	21.0155	179.068	0.975348	1.01832	1.04383	1.06997	Hysi et al.	0.0291083
Mannose to glycerol ratio	DEP	Inverse variance weighted (multiplicative random effects)	5e-06	12	-0.0859229	-0.0544495	-0.0229761	0.0160578	0.0006968	33.2184	21.884	136.261	0.96591	0.917665	0.947006	0.977286	Chen et al.	0.0291083
sphingosine 1-phosphate	BP	Inverse variance weighted (multiplicative random effects)	5e-06	10	0.0620644	0.152485	0.242905	0.0461329	0.000948611	24.5157	21.2578	31.4279	0.960343	1.06403	1.16472	1.27495	Meta-analysis	0.0309324
1-palmitoyl-2-dihomo-linolenoyl-GPC (16:0/20:3n3 or 6) levels	BP	Inverse variance weighted (multiplicative random effects)	5e-06	15	0.0450628	0.111133	0.177202	0.0337091	0.000977884	56.9292	20.8418	453.779	0.983605	1.04609	1.11754	1.19387	Chen et al.	0.0309324
1-(1-enyl-stearoyl)-2-linoleoyl-GPE (P-18:0/18:2)*	BP	Inverse variance weighted (multiplicative random effects)	5e-06	13	0.056181	0.138604	0.221028	0.0420527	0.000980841	43.5935	20.874	184.06	0.978596	1.05779	1.14867	1.24736	Meta-analysis	0.0309324
N-delta-acetylornithine	BP	Inverse variance weighted (multiplicative random effects)	5e-08	5	-0.0689783	-0.0432102	-0.017442	0.013147	0.00101373	564.455	35.561	1837.92	0.997925	0.933347	0.95771	0.982709	Meta-analysis	0.0312085
N,n,n-trimethyl-alanylproline betaine (tmap) levels	PD	Inverse variance weighted (multiplicative random effects)	5e-06	13	-0.297939	-0.199204	-0.10047	0.0503746	7.67087e-05	23.907	21.0779	30.7081	0.961162	0.742347	0.819382	0.904412	Chen et al.	0.0312976
Adenosine 5'-diphosphate (ADP) to glutamine ratio	PD	Inverse variance weighted (multiplicative random effects)	5e-06	10	0.063069	0.125374	0.187678	0.031788	8.01167e-05	22.312	20.8513	25.1569	0.957972	1.0651	1.13357	1.20644	Chen et al.	0.0312976
leucine	PD	Inverse variance weighted (multiplicative random effects)	5e-06	10	-0.478883	-0.318698	-0.158513	0.081727	9.63743e-05	24.0106	20.9258	34.7436	0.954373	0.619475	0.727095	0.853412	Meta-analysis	0.0312976
1-(1-enyl-palmitoyl)-2-palmitoyl-GPC (P-16:0/16:0)*	DEP	Inverse variance weighted (multiplicative random effects)	5e-08	8	-0.0846697	-0.0534183	-0.0221669	0.0159446	0.000807408	89.7209	39.7002	225.266	0.988728	0.918816	0.947983	0.978077	Meta-analysis	0.0326748
Glutamine to alanine ratio	DEP	Inverse variance weighted (multiplicative random effects)	5e-06	19	-0.0587974	-0.0370405	-0.0152836	0.0111005	0.000847369	27.7915	21.0215	98.162	0.964905	0.942898	0.963637	0.984833	Chen et al.	0.0330615
Glucose-to-mannose ratio	DEP	Inverse variance weighted (multiplicative random effects)	5e-06	11	0.00981719	0.0238608	0.0379044	0.0071651	0.000868025	50.4417	20.9144	335.95	0.979781	1.00987	1.02415	1.03863	Chen et al.	0.0330615
5-hydroxy-2-methylpyridine sulfate levels	BP	Inverse variance weighted (multiplicative random effects)	5e-06	16	0.0332103	0.0831946	0.133179	0.0255022	0.00110531	23.5011	17.9921	39.0462	0.946268	1.03377	1.08675	1.14245	Chen et al.	0.0332363
sphingomyelin (d18:1/18:1, d18:2/18:0)	SCZ	Inverse variance weighted (multiplicative random effects)	5e-08	5	-0.21094	-0.138322	-0.065703	0.0370503	0.000188952	85.7179	31.3956	161.476	0.988682	0.809823	0.870819	0.936409	Meta-analysis	0.0350102
5-acetylamino-6-formylamino-3-methyluracil	AD	Inverse variance weighted (multiplicative random effects)	5e-06	9	0.0295588	0.0630175	0.0964762	0.0170708	0.000222896	231.865	20.9781	1048.83	0.995895	1.03	1.06505	1.10128	Meta-analysis	0.0355808
5-methylthioadenosine (mta) levels	AD	Inverse variance weighted (multiplicative random effects)	5e-08	5	0.0485167	0.104278	0.16004	0.0284499	0.000247009	37.6165	26.3616	43.0139	0.976331	1.04971	1.10991	1.17356	Chen et al.	0.0355808
2-hydroxydecanoate	AD	Inverse variance weighted (multiplicative random effects)	5e-06	14	-0.164696	-0.107299	-0.0499022	0.0292841	0.000248238	27.5401	20.8828	90.643	0.964838	0.848152	0.898257	0.951322	Meta-analysis	0.0355808
glycosyl-N-stearoyl-sphingosine (d18:1/18:0)	DEP	Inverse variance weighted (multiplicative random effects)	5e-08	11	-0.0687063	-0.0430716	-0.0174369	0.0130789	0.000990535	76.7316	30.4579	268.864	0.985149	0.933601	0.957843	0.982714	Meta-analysis	0.0366498
methylsuccinate	DEP	Inverse variance weighted (multiplicative random effects)	5e-06	11	0.0195909	0.048857	0.0781231	0.0149317	0.00106775	102.994	20.8883	890.446	0.987473	1.01978	1.05007	1.08126	Meta-analysis	0.0384092
2-arachidonoyl-GPE (20:4)*	DEP	Inverse variance weighted (multiplicative random effects)	5e-06	14	-0.0572505	-0.0357012	-0.0141519	0.0109945	0.00116557	39.2761	20.9871	196.672	0.976287	0.944357	0.964929	0.985948	Hysi et al.	0.0407948
3-ethylcatechol sulfate (1) levels	MS	Inverse variance weighted (multiplicative random effects)	5e-06	13	-0.209249	-0.135738	-0.0622259	0.0375059	0.000295635	22.9031	21.5118	25.5258	0.958169	0.811193	0.873072	0.939671	Chen et al.	0.0410679
Uridine to pseudouridine ratio	MS	Inverse variance weighted (multiplicative random effects)	5e-06	16	0.118015	0.260395	0.402776	0.0726431	0.000337614	27.2408	20.8572	59.2083	0.964853	1.12526	1.29744	1.49597	Chen et al.	0.0410679
5-dodecenoate (12:1n7)	MS	Inverse variance weighted (multiplicative random effects)	5e-06	14	0.116296	0.257618	0.39894	0.0721031	0.000353025	28.5578	20.9797	85.5968	0.961177	1.12333	1.29384	1.49024	Meta-analysis	0.0410679
1-(1-enyl-stearoyl)-2-oleoyl-GPE (P-18:0/18:1)	MS	Inverse variance weighted (multiplicative random effects)	5e-06	7	0.146374	0.324625	0.502876	0.0909444	0.000357678	38.0822	21.0393	86.509	0.977454	1.15763	1.38351	1.65347	Meta-analysis	0.0410679
palmitoyl sphingomyelin (d18:1/16:0)	DEP	Inverse variance weighted (multiplicative random effects)	5e-08	8	-0.0749511	-0.0466769	-0.0184026	0.0144256	0.0012135	50.7459	33.579	81.2815	0.977802	0.927789	0.954396	0.981766	Meta-analysis	0.0413548
Histidine to glutamine ratio	AD	Inverse variance weighted (multiplicative random effects)	5e-06	15	0.0490775	0.108252	0.167426	0.0301911	0.000336348	36.0074	20.8703	210.894	0.973707	1.0503	1.11433	1.18226	Chen et al.	0.0413612
myristate (14:0)	AD	Inverse variance weighted (multiplicative random effects)	5e-06	11	-0.245286	-0.158165	-0.0710453	0.044449	0.000373187	22.4308	20.8206	26.9496	0.959193	0.782481	0.853709	0.93142	Meta-analysis	0.0413612
Nisinate (24:6n3) levels	AD	Inverse variance weighted (multiplicative random effects)	5e-06	10	0.0278895	0.0623	0.0967105	0.0175564	0.000387334	26.4294	21.349	50.1404	0.965519	1.02828	1.06428	1.10154	Chen et al.	0.0413612
4-guanidinobutanoate	AD	Inverse variance weighted (multiplicative random effects)	5e-08	5	-0.0957136	-0.0614978	-0.0272821	0.017457	0.000426985	268.239	35.9173	1152.76	0.996032	0.908724	0.940355	0.973087	Meta-analysis	0.0413612
Androsterone glucuronide levels	AD	Inverse variance weighted (multiplicative random effects)	5e-08	5	0.0542681	0.122911	0.191555	0.0350221	0.000448881	59.0076	33.3261	88.5742	0.972254	1.05577	1.13078	1.21113	Chen et al.	0.0413612
isoleucine	PD	Inverse variance weighted (multiplicative random effects)	5e-06	9	-0.475988	-0.313102	-0.150217	0.0831049	0.000164856	25.3015	20.8518	34.9767	0.964706	0.621271	0.731175	0.860522	Meta-analysis	0.0428295
Glutamine conjugate of C6H10O2 (2) levels	DEP	Inverse variance weighted (multiplicative random effects)	5e-06	8	0.0152811	0.0392589	0.0632368	0.0122336	0.00133145	28.7578	21.9666	68.8853	0.96389	1.0154	1.04004	1.06528	Chen et al.	0.0442109
Histidine to phosphate ratio	BP	Inverse variance weighted (multiplicative random effects)	5e-06	17	-0.161898	-0.100063	-0.038229	0.0315481	0.00151514	23.8276	21.0973	31.4759	0.955938	0.850528	0.90478	0.962493	Chen et al.	0.0445244
Spermidine to choline ratio	AD	Inverse variance weighted (multiplicative random effects)	5e-06	8	-0.21438	-0.136999	-0.0596176	0.0394802	0.000520332	25.3005	21.0738	35.7177	0.964731	0.807042	0.871971	0.942125	Chen et al.	0.0447486
2,4-di-tert-butylphenol levels	MS	Inverse variance weighted (multiplicative random effects)	5e-06	12	0.0670119	0.151097	0.235182	0.0429006	0.000428261	22.9036	21.0096	26.3116	0.948497	1.06931	1.16311	1.26514	Chen et al.	0.0450745
oleate/vaccenate (18:1)	SCZ	Inverse variance weighted (multiplicative random effects)	5e-06	9	0.0276386	0.0603699	0.0931011	0.0166996	0.000300294	22.5797	21.0508	25.5057	0.870661	1.02802	1.06223	1.09757	Meta-analysis	0.0486852
1-linoleoyl-2-linolenoyl-GPC (18:2/18:3)*	DEP	Inverse variance weighted (multiplicative random effects)	5e-06	16	0.0178181	0.0466524	0.0754867	0.0147114	0.00151823	44.697	21.2146	362.358	0.975673	1.01798	1.04776	1.07841	Meta-analysis	0.0491526
1-myristoyl-2-linoleoyl-GPC (14:0/18:2)*	AD	Inverse variance weighted (multiplicative random effects)	5e-06	10	-0.0848066	-0.053951	-0.0230954	0.0157427	0.000610164	37.8283	21.1065	171.897	0.976206	0.91869	0.947479	0.977169	Hysi et al.	0.0491945
Phosphate to citrate ratio	MS	Inverse variance weighted (multiplicative random effects)	5e-06	18	0.0589804	0.135465	0.211949	0.0390226	0.000517669	25.7315	20.9618	40.1457	0.962024	1.06075	1.14507	1.23608	Chen et al.	0.0502936
1-methyl-5-imidazoleacetate levels	ANX	Inverse variance weighted (multiplicative random effects)	5e-06	11	0.0328516	0.0712553	0.109659	0.0195937	0.000276221	25.1557	21.2595	47.9773	0.963145	1.0334	1.07386	1.1159	Chen et al.	0.0512588
1-stearoyl-2-linoleoyl-GPC (18:0/18:2)*	AD	Inverse variance weighted (multiplicative random effects)	5e-08	5	-0.073971	-0.0469057	-0.0198404	0.0138088	0.00068182	106.444	46.1237	324.327	0.990777	0.928699	0.954177	0.980355	Meta-analysis	0.0517381
glutamine	AD	Inverse variance weighted (multiplicative random effects)	5e-06	16	-0.213944	-0.135383	-0.0568218	0.0400822	0.000731131	50.6284	21.0897	403.563	0.981181	0.807394	0.873381	0.944762	Meta-analysis	0.0523978
Citraconate/glutaconate levels	DEP	Inverse variance weighted (multiplicative random effects)	5e-06	13	0.0193185	0.0514547	0.0835909	0.016396	0.00169964	23.4998	21.0641	28.1101	0.958231	1.01951	1.0528	1.08718	Chen et al.	0.0536837
2-arachidonoyl-GPC (20:4)*	SCZ	Inverse variance weighted (multiplicative random effects)	5e-06	12	-0.119093	-0.0767742	-0.034455	0.0215914	0.00037687	81.2407	20.9802	717.748	0.988615	0.887725	0.926099	0.966132	Hysi et al.	0.0543112
phosphatidylcholine (16:0/22:5n3, 18:1/20:4)*	BP	Inverse variance weighted (multiplicative random effects)	5e-06	14	-0.212956	-0.130521	-0.0480856	0.0420588	0.0019138	52.2301	21.0179	427.183	0.97843	0.808192	0.877638	0.953052	Hysi et al.	0.0549899
Taurodeoxycholate levels	DEP	Inverse variance weighted (multiplicative random effects)	5e-06	9	0.0140896	0.0378847	0.0616798	0.0121404	0.0018051	22.6258	21.0823	24.5821	0.960329	1.01419	1.03861	1.06362	Chen et al.	0.0556573
dehydroisoandrosterone sulfate (DHEA-S)	AD	Inverse variance weighted (multiplicative random effects)	5e-06	13	-0.172055	-0.10832	-0.0445858	0.0325177	0.000864958	39.3201	21.0814	232.529	0.976523	0.841933	0.89734	0.956394	Hysi et al.	0.0587261
myo-inositol	ANX	Inverse variance weighted (multiplicative random effects)	5e-06	16	-0.14407	-0.0929049	-0.0417395	0.0261048	0.00037238	26.1631	20.8164	64	0.963993	0.865827	0.91128	0.95912	Meta-analysis	0.0596136
Arachidonate (20:4n6) to pyruvate ratio	ANX	Inverse variance weighted (multiplicative random effects)	5e-06	11	-0.111343	-0.0716041	-0.0318648	0.0202752	0.000413027	44.4528	20.918	262.52	0.977481	0.894631	0.930899	0.968638	Chen et al.	0.0596136
Gamma-CEHC glucuronide levels	BP	Inverse variance weighted (multiplicative random effects)	5e-06	14	-0.0879945	-0.05371	-0.0194255	0.0174921	0.0021368	28.8475	20.8564	116.059	0.964308	0.915766	0.947707	0.980762	Chen et al.	0.0600627
Oleoyl-linoleoyl-glycerol (18:1 to 18:2) [2] to linoleoyl-arachidonoyl-glycerol (18:2 to 20:4) [1] ratio	DEP	Inverse variance weighted (multiplicative random effects)	5e-08	6	0.0113395	0.0313083	0.051277	0.0101882	0.00211914	182.152	29.9946	934.651	0.994548	1.0114	1.0318	1.05261	Chen et al.	0.0625171
1-palmitoleoyl-2-linolenoyl-GPC (16:1/18:3) levels	DEP	Inverse variance weighted (multiplicative random effects)	5e-06	14	0.0145266	0.0401241	0.0657216	0.0130599	0.00212413	44.6739	20.9201	304.128	0.977058	1.01463	1.04094	1.06793	Chen et al.	0.0625171
1-margaroyl-2-arachidonoyl-GPC (17:0/20:4)*	DEP	Inverse variance weighted (multiplicative random effects)	5e-06	13	-0.0364422	-0.0222127	-0.00798318	0.00725996	0.00221619	130.671	20.8666	1411.58	0.992283	0.964214	0.978032	0.992049	Hysi et al.	0.0637771
Cysteinylglycine to glutamate ratio	ALS	Inverse variance weighted (multiplicative random effects)	5e-06	12	-0.174613	-0.112409	-0.0502045	0.0317369	0.000397258	26.1053	21.1176	57.1124	0.964842	0.839782	0.893679	0.951035	Chen et al.	0.0641075
1-palmitoyl-2-arachidonoyl-GPC (16:0/20:4n6)	SCZ	Inverse variance weighted (multiplicative random effects)	5e-08	7	-0.0898289	-0.05743	-0.0250311	0.0165301	0.00051223	363.13	33.889	2281.41	0.997233	0.914088	0.944188	0.97528	Meta-analysis	0.0645845
1-palmitoyl-2-eicosapentaenoyl-GPC (16:0/20:5)*	SCZ	Inverse variance weighted (multiplicative random effects)	5e-06	14	-0.116863	-0.0744245	-0.0319858	0.0216524	0.000587683	46.7848	21.0802	351.176	0.980111	0.889707	0.928278	0.96852	Hysi et al.	0.0645845
1,3-dimethylurate	SCZ	Inverse variance weighted (multiplicative random effects)	5e-06	10	0.068507	0.160634	0.252761	0.0470037	0.000632032	25.4583	20.9737	38.7534	0.963705	1.07091	1.17426	1.28758	Meta-analysis	0.0645845
Alliin levels	SCZ	Inverse variance weighted (multiplicative random effects)	5e-06	11	-0.111688	-0.0708522	-0.0300163	0.0208346	0.000672151	59.3521	20.9895	436.229	0.983483	0.894323	0.9316	0.97043	Chen et al.	0.0645845
1-pentadecanoyl-2-arachidonoyl-GPC (15:0/20:4)*	SCZ	Inverse variance weighted (multiplicative random effects)	5e-06	10	-0.0933335	-0.0591448	-0.0249561	0.0174432	0.000697134	118.946	21.204	970.26	0.984373	0.91089	0.94257	0.975353	Hysi et al.	0.0645845
Ferulic acid 4-sulfate levels	SCZ	Inverse variance weighted (multiplicative random effects)	5e-06	16	-0.0946325	-0.0598447	-0.0250568	0.0177489	0.000746946	43.1449	21.105	350.403	0.97572	0.909707	0.941911	0.975254	Chen et al.	0.064586
Glycosyl-N-(2-hydroxynervonoyl)-sphingosine (d18:1/24:1(2OH)) levels	MS	Inverse variance weighted (multiplicative random effects)	5e-08	6	-0.0928825	-0.0586877	-0.024493	0.0174463	0.000768469	99.6934	31.2854	305.747	0.956784	0.911301	0.943001	0.975805	Chen et al.	0.0674982
N-acetylglucosaminylasparagine levels	MS	Inverse variance weighted (multiplicative random effects)	5e-08	5	0.0309569	0.0745385	0.11812	0.0222355	0.000801641	155.68	55.5744	511.138	0.994613	1.03144	1.07739	1.12538	Chen et al.	0.0674982
S-adenosylhomocysteine (SAH) to 5-methyluridine (ribothymidine) ratio	MS	Inverse variance weighted (multiplicative random effects)	5e-06	9	-0.329046	-0.207195	-0.0853445	0.0621686	0.000859799	55.5352	20.994	249.681	0.977961	0.71961	0.812861	0.918196	Chen et al.	0.0678704
Inosine to theophylline ratio	BP	Inverse variance weighted (multiplicative random effects)	5e-06	10	-0.102094	-0.0619097	-0.0217259	0.0205019	0.00253027	22.5979	20.8659	25.2559	0.952239	0.902945	0.939968	0.978508	Chen et al.	0.0683022
Propionylglycine levels	BP	Inverse variance weighted (multiplicative random effects)	5e-06	13	-0.121161	-0.0734661	-0.0257713	0.0243341	0.00253558	56.4902	21.045	431.086	0.982633	0.885891	0.929168	0.974558	Chen et al.	0.0683022
Cysteinylglycine to glutamate ratio	MS	Inverse variance weighted (multiplicative random effects)	5e-06	11	-0.310352	-0.19496	-0.0795689	0.0588732	0.000927874	26.3348	21.1176	57.1124	0.965331	0.733189	0.822867	0.923514	Chen et al.	0.0689356
arachidonate (20:4n6)	DEP	Inverse variance weighted (multiplicative random effects)	5e-06	15	-0.0625028	-0.0379474	-0.0133921	0.0125282	0.00245405	76.8379	21.0009	805.012	0.986886	0.93941	0.962764	0.986697	Meta-analysis	0.0690869
1-eicosapentaenoyl-GPC (20:5)*	BP	Inverse variance weighted (multiplicative random effects)	5e-06	22	-0.164414	-0.0993657	-0.0343172	0.033188	0.00275322	35.7153	20.8993	307.138	0.971814	0.848391	0.905412	0.966265	Hysi et al.	0.0726514
Arachidonate (20:4n6) to linoleate (18:2n6) ratio	DEP	Inverse variance weighted (multiplicative random effects)	5e-06	11	-0.0550762	-0.0333335	-0.0115908	0.0110932	0.00265708	86.6167	20.9895	716.713	0.985211	0.946413	0.967216	0.988476	Chen et al.	0.0732111
N,N-dimethylalanine levels	ANX	Inverse variance weighted (multiplicative random effects)	5e-08	5	-0.105863	-0.0674715	-0.0290799	0.0195876	0.000571893	45.8964	30.3566	74.1174	0.982257	0.899548	0.934754	0.971339	Chen et al.	0.0742889
Glycine conjugate of C10H14O2 (1) levels	MS	Inverse variance weighted (multiplicative random effects)	5e-06	11	0.0527222	0.131481	0.21024	0.0401832	0.00106772	43.7396	21.592	153.008	0.979175	1.05414	1.14052	1.23397	Chen et al.	0.0749186
1-arachidonylglycerol (20:4) levels	ANX	Inverse variance weighted (multiplicative random effects)	5e-06	13	-0.0863964	-0.0548914	-0.0233864	0.016074	0.000638009	43.2449	20.9571	285.234	0.977896	0.917231	0.946588	0.976885	Chen et al.	0.075343
Citrate to oxalate (ethanedioate) ratio	BP	Inverse variance weighted (multiplicative random effects)	5e-06	11	0.0289227	0.0846942	0.140466	0.0284549	0.00291615	25.404	21.2684	51.1132	0.96364	1.02935	1.08838	1.15081	Chen et al.	0.0754116
Inosine 5'-monophosphate (IMP) levels	DEP	Inverse variance weighted (multiplicative random effects)	5e-06	14	0.00897914	0.026209	0.043439	0.00879077	0.00286907	22.6775	20.9049	24.7576	0.959018	1.00902	1.02656	1.0444	Chen et al.	0.077405
1-linoleoyl-GPE (18:2)*	ANX	Inverse variance weighted (multiplicative random effects)	5e-08	6	0.0345572	0.0825222	0.130487	0.0244719	0.000745923	132.239	33.2195	535.179	0.993692	1.03516	1.08602	1.13938	Meta-analysis	0.0794573
Inosine 5'-monophosphate (IMP) levels	ANX	Inverse variance weighted (multiplicative random effects)	5e-06	14	0.0208505	0.050157	0.0794635	0.0149523	0.000795185	22.6775	20.9049	24.7576	0.959018	1.02107	1.05144	1.08271	Chen et al.	0.0794573
1,7-dimethylurate	AD	Inverse variance weighted (multiplicative random effects)	5e-06	12	0.0739332	0.18872	0.303507	0.0585646	0.00127112	23.5518	20.9579	34.4612	0.960101	1.07673	1.2077	1.3546	Meta-analysis	0.0819874
2-hydroxy-4-(methylthio)butanoic acid levels	DEP	Inverse variance weighted (multiplicative random effects)	5e-06	14	0.00977637	0.0290265	0.0482767	0.00982152	0.00312261	34.4906	20.9684	131.116	0.972657	1.00982	1.02945	1.04946	Chen et al.	0.0825262
stearate (18:0)	DEP	Inverse variance weighted (multiplicative random effects)	5e-06	6	0.0173979	0.0523389	0.0872799	0.017827	0.00332554	24.4206	21.1563	32.4931	0.95581	1.01755	1.05373	1.0912	Meta-analysis	0.0852132
sphingomyelin (d18:2/24:1, d18:1/24:2)*	DEP	Inverse variance weighted (multiplicative random effects)	5e-08	5	-0.125779	-0.0753435	-0.0249081	0.0257323	0.00341184	37.7507	31.1415	51.9794	0.957321	0.88181	0.927425	0.9754	Meta-analysis	0.0852132
1-(1-enyl-palmitoyl)-GPC (P-16:0)*	DEP	Inverse variance weighted (multiplicative random effects)	5e-06	11	-0.101376	-0.0607183	-0.0200607	0.0207437	0.00342169	45.7188	21.0142	175.269	0.976132	0.903593	0.941088	0.980139	Meta-analysis	0.0852132
1-stearoyl-2-docosapentaenoyl-GPC (18:0/22:5n6)*	ANX	Inverse variance weighted (multiplicative random effects)	5e-06	10	-0.106348	-0.0668161	-0.0272844	0.0201693	0.000923771	35.3199	21.3492	120.721	0.974394	0.899112	0.935367	0.973084	Hysi et al.	0.0857128
Adenosine 5'-diphosphate (ADP) to glutamine ratio	DEP	Inverse variance weighted (multiplicative random effects)	5e-06	10	0.00664979	0.020415	0.0341803	0.00702308	0.0036509	22.312	20.8513	25.1569	0.957972	1.00667	1.02062	1.03477	Chen et al.	0.089206
Sucrose levels	DEP	Inverse variance weighted (multiplicative random effects)	5e-06	8	0.012467	0.0386963	0.0649255	0.0133823	0.00383274	23.5437	21.1574	28.9165	0.950907	1.01255	1.03945	1.06708	Chen et al.	0.0919147
3-hydroxybutyrate (BHBA)	SCZ	Inverse variance weighted (multiplicative random effects)	5e-06	6	0.0577769	0.145816	0.233855	0.0449179	0.00116925	22.5021	20.9368	24.2181	0.961832	1.05948	1.15698	1.26346	Hysi et al.	0.0931743
1-adrenoyl-GPC (22:4)*	SCZ	Inverse variance weighted (multiplicative random effects)	5e-06	13	-0.158407	-0.0984803	-0.0385535	0.0305749	0.00127766	34.1914	21.2173	176.699	0.9668	0.853502	0.906214	0.96218	Hysi et al.	0.0931743
1,2-dilinoleoyl-GPC (18:2/18:2)	SCZ	Inverse variance weighted (multiplicative random effects)	5e-06	15	0.0349808	0.0895032	0.144026	0.0278176	0.00129309	60.0295	20.7845	536.069	0.98433	1.0356	1.09363	1.15491	Meta-analysis	0.0931743
alpha-hydroxyisovalerate	MS	Inverse variance weighted (multiplicative random effects)	5e-08	7	0.0670446	0.173614	0.280184	0.0543722	0.0014077	103.47	30.2163	336.111	0.976038	1.06934	1.1896	1.32337	Meta-analysis	0.0935747
glycerophosphoethanolamine	MS	Inverse variance weighted (multiplicative random effects)	5e-06	13	0.137527	0.3622	0.586872	0.114629	0.00157897	28.0289	12.5161	55.906	0.966219	1.14743	1.43649	1.79836	Meta-analysis	0.0962737
Glucose to mannitol to sorbitol ratio	MS	Inverse variance weighted (multiplicative random effects)	5e-06	14	-0.232113	-0.143019	-0.0539243	0.0454563	0.00165356	22.322	20.9352	25.6289	0.958003	0.792856	0.866738	0.947504	Chen et al.	0.0962737
Ornithine to phosphate ratio	MS	Inverse variance weighted (multiplicative random effects)	5e-06	9	0.0808448	0.215549	0.350253	0.0687266	0.00171079	25.4124	20.8702	40.9605	0.954786	1.0842	1.24054	1.41943	Chen et al.	0.0962737
1-palmitoleoyl-GPC (16:1)*	MS	Inverse variance weighted (multiplicative random effects)	5e-08	6	0.0657965	0.176101	0.286406	0.0562778	0.0017532	67.6611	29.7996	186.778	0.987335	1.06801	1.19256	1.33163	Meta-analysis	0.0962737
Methyl vanillate sulfate levels	ALS	Inverse variance weighted (multiplicative random effects)	5e-06	10	-0.12975	-0.082109	-0.0344676	0.0243068	0.000730092	22.5005	21.1364	25.897	0.929447	0.878315	0.921172	0.96612	Chen et al.	0.0978722
Carnitine to propionylcarnitine (C3) ratio	ALS	Inverse variance weighted (multiplicative random effects)	5e-06	15	0.0488023	0.116754	0.184706	0.0346693	0.000758111	32.0554	20.843	82.3838	0.96938	1.05001	1.12384	1.20286	Chen et al.	0.0978722
gentisate	ANX	Inverse variance weighted (multiplicative random effects)	5e-06	6	0.0578175	0.145721	0.233625	0.0448489	0.00115745	23.3809	21.5881	25.2295	0.963082	1.05952	1.15687	1.26317	Meta-analysis	0.100236
Acisoga levels	MS	Inverse variance weighted (multiplicative random effects)	5e-08	6	0.0231894	0.0631978	0.103206	0.0204124	0.00196121	80.1264	37.9444	145.451	0.98438	1.02346	1.06524	1.10872	Chen et al.	0.103208
gamma-glutamylisoleucine*	AD	Inverse variance weighted (multiplicative random effects)	5e-06	11	0.0466569	0.12423	0.201804	0.0395783	0.00169611	24.9027	21.7978	31.34	0.962124	1.04776	1.13228	1.22361	Meta-analysis	0.10419
cysteine-glutathione disulfide	BP	Inverse variance weighted (multiplicative random effects)	5e-06	15	-0.138185	-0.0819921	-0.0257997	0.0286696	0.0042378	59.06	21.5436	485.835	0.983141	0.870938	0.921279	0.97453	Meta-analysis	0.107441
choline phosphate	MS	Inverse variance weighted (multiplicative random effects)	5e-06	10	-0.334503	-0.204152	-0.0738015	0.0665054	0.0021427	22.763	19.358	30.9387	0.960026	0.715694	0.815338	0.928856	Hysi et al.	0.108249
Cortisone to cortisol ratio	MS	Inverse variance weighted (multiplicative random effects)	5e-06	10	0.0669533	0.186942	0.306931	0.0612187	0.00226058	23.8198	21.2075	28.475	0.95909	1.06925	1.20556	1.35925	Chen et al.	0.108932
2,6-dihydroxybenzoic acid levels	MS	Inverse variance weighted (multiplicative random effects)	5e-06	14	0.0701997	0.197041	0.323882	0.0647149	0.00232871	30.3609	16.1237	121.178	0.966745	1.07272	1.21779	1.38248	Chen et al.	0.108932
eicosapentaenoate (EPA; 20:5n3)	BP	Inverse variance weighted (multiplicative random effects)	5e-06	16	-0.26558	-0.156858	-0.0481354	0.0554705	0.00468741	44.271	20.9164	363.794	0.970835	0.766761	0.854826	0.953005	Meta-analysis	0.109413
Phosphate to proline ratio	BP	Inverse variance weighted (multiplicative random effects)	5e-06	15	0.0148398	0.0484233	0.0820068	0.0171344	0.00471211	39.2636	20.9184	267.302	0.976081	1.01495	1.04961	1.08546	Chen et al.	0.109413
4-methylguaiacol sulfate levels	BP	Inverse variance weighted (multiplicative random effects)	5e-06	8	0.0234102	0.0765276	0.129645	0.0271007	0.00474546	22.2279	20.8902	23.8591	0.932216	1.02369	1.07953	1.13842	Chen et al.	0.109413
1-stearoyl-2-linoleoyl-GPE (18:0/18:2)*	BP	Inverse variance weighted (multiplicative random effects)	5e-08	7	0.0401357	0.131284	0.222432	0.0465041	0.00475682	205.617	34.8351	573.431	0.995276	1.04095	1.14029	1.24911	Meta-analysis	0.109413
Adenosine 5'-monophosphate (AMP) to cysteine ratio	BP	Inverse variance weighted (multiplicative random effects)	5e-06	17	-0.108836	-0.0642033	-0.0195705	0.0227719	0.00481115	22.0612	20.8646	28.111	0.95678	0.896877	0.937814	0.98062	Chen et al.	0.109413
6-hydroxyindole sulfate	BP	Inverse variance weighted (multiplicative random effects)	5e-06	14	-0.17874	-0.105397	-0.0320529	0.0374203	0.00485403	23.674	20.9119	45.4988	0.960219	0.836323	0.899967	0.968455	Meta-analysis	0.109413
thymol sulfate	BP	Inverse variance weighted (multiplicative random effects)	5e-06	10	-0.268136	-0.158028	-0.0479203	0.0561775	0.00490793	34.816	20.859	111.059	0.974146	0.764804	0.853826	0.95321	Meta-analysis	0.109413
1-dihomo-linoleoyl-GPC (20:2)*	SCZ	Inverse variance weighted (multiplicative random effects)	5e-06	11	0.0331691	0.0887041	0.144239	0.0283342	0.00174426	37.273	21.0155	179.068	0.975348	1.03373	1.09276	1.15516	Hysi et al.	0.11414
Arachidonate (20:4n6) to linoleate (18:2n6) ratio	SCZ	Inverse variance weighted (multiplicative random effects)	5e-06	11	-0.119547	-0.0734947	-0.0274429	0.0234958	0.00176005	86.6208	21.0343	716.713	0.985207	0.887323	0.929141	0.97293	Chen et al.	0.11414
Androstenediol (3alpha, 17alpha) monosulfate (3) levels	BP	Inverse variance weighted (multiplicative random effects)	5e-08	7	0.0127665	0.0428104	0.0728544	0.0153285	0.00522441	187.681	30.1503	524.156	0.995411	1.01285	1.04374	1.07557	Chen et al.	0.114494
Oleoyl-linoleoyl-glycerol (18:1 to 18:2) [2] to linoleoyl-arachidonoyl-glycerol (18:2 to 20:4) [1] ratio	BP	Inverse variance weighted (multiplicative random effects)	5e-08	6	0.0315486	0.106543	0.181538	0.0382625	0.00536054	181.875	29.6579	934.651	0.99453	1.03205	1.11243	1.19906	Chen et al.	0.11552
Hydroxy-cmpf levels	DEP	Inverse variance weighted (multiplicative random effects)	5e-06	11	0.00644033	0.021242	0.0360437	0.00755187	0.00491104	25.0805	20.9275	51.1635	0.960253	1.00646	1.02147	1.0367	Chen et al.	0.115633
Acetylcarnitine (C2) to propionylcarnitine (C3) ratio	MS	Inverse variance weighted (multiplicative random effects)	5e-06	10	-0.420025	-0.253624	-0.0872218	0.0848988	0.00281397	25.8571	21.1249	54.6711	0.962616	0.65703	0.775984	0.916474	Chen et al.	0.122012
serine	MS	Inverse variance weighted (multiplicative random effects)	5e-08	7	0.132472	0.386225	0.639979	0.129466	0.00285234	123.462	29.8363	281.298	0.993041	1.14165	1.47142	1.89644	Meta-analysis	0.122012
butyrylcarnitine	MS	Inverse variance weighted (multiplicative random effects)	5e-08	10	0.0140024	0.0411774	0.0683524	0.0138648	0.00297869	199.871	30.0584	1080.33	0.99494	1.0141	1.04204	1.07074	Hysi et al.	0.122012
1-myristoyl-2-palmitoyl-GPC (14:0/16:0)	MS	Inverse variance weighted (multiplicative random effects)	5e-06	8	-0.220675	-0.132911	-0.0451478	0.0447773	0.00299476	23.2628	20.9628	27.5914	0.957019	0.801977	0.875543	0.955856	Meta-analysis	0.122012
1-palmitoyl-2-eicosapentaenoyl-GPC (16:0/20:5)*	BP	Inverse variance weighted (multiplicative random effects)	5e-06	14	-0.203913	-0.1192	-0.034486	0.0432212	0.00581747	46.7848	21.0802	351.176	0.980111	0.815533	0.887631	0.966102	Hysi et al.	0.123311
P-cresol glucuronide levels	SCZ	Inverse variance weighted (multiplicative random effects)	5e-06	14	-0.138159	-0.0845119	-0.0308651	0.0273708	0.00201737	25.1757	20.9075	57.6763	0.962664	0.87096	0.918961	0.969606	Chen et al.	0.124597
Glutarate (C5-DC) to salicylate ratio	BP	Inverse variance weighted (multiplicative random effects)	5e-06	11	0.0184175	0.0645007	0.110584	0.0235118	0.00608197	22.1185	20.3477	26.8119	0.95877	1.01859	1.06663	1.11693	Chen et al.	0.126838
1-eicosapentaenoyl-GPC (20:5)*	ANX	Inverse variance weighted (multiplicative random effects)	5e-06	22	-0.0865531	-0.0534218	-0.0202905	0.0169037	0.00157577	35.7153	20.8993	307.138	0.971814	0.917087	0.94798	0.979914	Hysi et al.	0.127933
3-Hydroxybutyrate levels	MS	Inverse variance weighted (multiplicative random effects)	5e-06	8	0.0574703	0.173236	0.289002	0.0590641	0.00335687	23.0809	21.1624	29.3487	0.961664	1.05915	1.18915	1.33509	Chen et al.	0.129062
4-methylcatechol sulfate	MS	Inverse variance weighted (multiplicative random effects)	5e-06	13	0.08404	0.254897	0.425753	0.0871717	0.00345482	23.2169	20.8433	27.8652	0.93586	1.08767	1.29033	1.53074	Meta-analysis	0.129062
1,5-anhydroglucitol (1,5-AG)	MS	Inverse variance weighted (multiplicative random effects)	5e-08	6	-0.46388	-0.277097	-0.0903128	0.0952978	0.00364108	97.6796	37.1519	214.937	0.990822	0.628839	0.757981	0.913645	Meta-analysis	0.129062
oleoylcarnitine	MS	Inverse variance weighted (multiplicative random effects)	5e-08	5	0.0364108	0.111888	0.187365	0.0385088	0.00366647	114.793	30.0028	349.052	0.992697	1.03708	1.11839	1.20607	Meta-analysis	0.129062
Glutamine conjugate of C7H12O2 levels	MS	Inverse variance weighted (multiplicative random effects)	5e-06	14	-0.31281	-0.186572	-0.0603345	0.064407	0.00377027	24.7407	19.2591	51.2137	0.957604	0.731389	0.829799	0.94145	Chen et al.	0.129062
Benzoate to oleoyl-linoleoyl-glycerol (18:1 to 18:2) [2] ratio	MS	Inverse variance weighted (multiplicative random effects)	5e-06	17	0.0388759	0.120539	0.202203	0.041665	0.00381512	27.9694	15.9145	84.8815	0.965536	1.03964	1.12811	1.2241	Chen et al.	0.129062
Carnitine C14:1 levels	MS	Inverse variance weighted (multiplicative random effects)	5e-06	15	0.0466822	0.145331	0.243979	0.0503309	0.0038831	23.5238	21.2331	29.3278	0.959975	1.04779	1.15642	1.27632	Chen et al.	0.129062
Cysteinylglycine to taurine ratio	SCZ	Inverse variance weighted (multiplicative random effects)	5e-06	9	-0.187711	-0.114375	-0.0410383	0.0374166	0.0022372	32.5816	21.1711	115.586	0.971628	0.828854	0.891924	0.959792	Chen et al.	0.130606
2-palmitoyl-GPC (16:0)*	SCZ	Inverse variance weighted (multiplicative random effects)	5e-06	11	0.0358518	0.101326	0.1668	0.0334051	0.0024194	27.0406	21.1917	68.9564	0.965053	1.0365	1.10664	1.18152	Meta-analysis	0.130606
Oleoyl-linoleoyl-glycerol (18:1 to 18:2) [2] to linoleoyl-arachidonoyl-glycerol (18:2 to 20:4) [1] ratio	SCZ	Inverse variance weighted (multiplicative random effects)	5e-08	6	0.0178916	0.0508881	0.0838846	0.0168349	0.00250476	181.875	29.6579	934.651	0.99453	1.01805	1.05221	1.0875	Chen et al.	0.130606
1-stearoyl-2-arachidonoyl-GPC (18:0/20:4)	SCZ	Inverse variance weighted (multiplicative random effects)	5e-08	9	-0.0951284	-0.0576603	-0.0201921	0.0191164	0.00255903	395.667	29.8931	3154.51	0.997338	0.909256	0.943971	0.98001	Meta-analysis	0.130606
N-delta-acetylornithine	SCZ	Inverse variance weighted (multiplicative random effects)	5e-08	6	-0.0671235	-0.0406487	-0.014174	0.0135075	0.00261816	475.363	29.9039	1837.92	0.997407	0.93508	0.960166	0.985926	Meta-analysis	0.130606
phosphatidylcholine (18:0/20:2, 20:0/18:2, 18:1/20:1)*	BP	Inverse variance weighted (multiplicative random effects)	5e-06	19	0.028993	0.103362	0.177731	0.0379433	0.00644741	43.4759	20.9421	393.583	0.978206	1.02942	1.10889	1.1945	Hysi et al.	0.132325
3-hydroxypyridine sulfate	BP	Inverse variance weighted (multiplicative random effects)	5e-06	15	0.0288288	0.103453	0.178078	0.0380738	0.00658401	23.7209	20.8476	39.5249	0.959359	1.02925	1.10899	1.19492	Meta-analysis	0.133018
3-hydroxypyridine glucuronide levels	BP	Inverse variance weighted (multiplicative random effects)	5e-06	12	-0.094714	-0.0548189	-0.0149239	0.0203546	0.00707709	23.9904	21.0372	29.3582	0.959134	0.909633	0.946657	0.985187	Chen et al.	0.14078
Mannose to trans-4-hydroxyproline ratio	AD	Inverse variance weighted (multiplicative random effects)	5e-06	10	-0.199254	-0.121059	-0.0428643	0.0398953	0.00241	29.6552	20.8848	87.8802	0.961092	0.819342	0.885982	0.958041	Chen et al.	0.141313
1,3-dimethylurate	BP	Inverse variance weighted (multiplicative random effects)	5e-06	10	0.0339094	0.125717	0.217524	0.0468406	0.0072762	25.4583	20.9737	38.7534	0.963705	1.03449	1.13396	1.243	Meta-analysis	0.142547
Homovanillate (hva) levels	AD	Inverse variance weighted (multiplicative random effects)	5e-06	15	0.0259042	0.0739522	0.122	0.0245143	0.00255546	23.1753	21.1429	27.697	0.959259	1.02624	1.07676	1.12975	Chen et al.	0.143328
Mannonate levels	BP	Inverse variance weighted (multiplicative random effects)	5e-06	10	-0.132854	-0.0766565	-0.0204591	0.0286721	0.00750519	40.9589	20.9286	200.289	0.977653	0.875593	0.926208	0.979749	Chen et al.	0.144839
Vanillic alcohol sulfate levels	BP	Inverse variance weighted (multiplicative random effects)	5e-06	11	0.0195117	0.0736354	0.127759	0.0276142	0.00766271	24.1565	21.2629	36.7629	0.929824	1.0197	1.07641	1.13628	Chen et al.	0.14543
pyridoxate	BP	Inverse variance weighted (multiplicative random effects)	5e-06	10	0.0393922	0.149328	0.259265	0.0560899	0.00776076	22.6738	20.7936	25.899	0.948697	1.04018	1.16105	1.29598	Meta-analysis	0.14543
Leucine to phosphate ratio	MS	Inverse variance weighted (multiplicative random effects)	5e-06	12	-0.27474	-0.162493	-0.0502467	0.0572688	0.00454848	22.1663	20.9797	30.3367	0.951453	0.759769	0.850022	0.950995	Chen et al.	0.147301
tryptophan to tyrosine ratio	MS	Inverse variance weighted (multiplicative random effects)	5e-06	17	-0.24598	-0.145291	-0.0446013	0.0513721	0.00468104	24.9193	20.6045	36.7038	0.95696	0.781938	0.864771	0.956379	Chen et al.	0.147804
cyclo(pro-val)	DEP	Inverse variance weighted (multiplicative random effects)	5e-06	15	-0.0464711	-0.02703	-0.00758882	0.00991896	0.00642855	22.1295	20.8702	25.7509	0.952611	0.954592	0.973332	0.99244	Hysi et al.	0.147842
Chiro-inositol levels	DEP	Inverse variance weighted (multiplicative random effects)	5e-06	7	-0.0628555	-0.0365374	-0.0102192	0.0134276	0.00650733	22.0263	20.8511	24.0558	0.961082	0.939079	0.964122	0.989833	Chen et al.	0.147842
1-palmitoyl-2-arachidonoyl-GPC (16:0/20:4n6)	ANX	Inverse variance weighted (multiplicative random effects)	5e-08	8	-0.0821111	-0.0501748	-0.0182385	0.016294	0.00207463	322.021	33.889	2281.41	0.996781	0.92117	0.951063	0.981927	Meta-analysis	0.148939
1-arachidonoyl-GPE (20:4n6)*	ANX	Inverse variance weighted (multiplicative random effects)	5e-08	6	-0.0901449	-0.0549897	-0.0198345	0.0179363	0.00217067	244.624	37.0724	921.751	0.996135	0.913799	0.946495	0.980361	Meta-analysis	0.148939
Adenosine 5'-monophosphate (AMP) to valine ratio	ANX	Inverse variance weighted (multiplicative random effects)	5e-06	10	-0.134297	-0.0819119	-0.0295269	0.026727	0.00217847	22.4736	21.1874	23.6885	0.959934	0.87433	0.921353	0.970905	Chen et al.	0.148939
Carotene diol (2) levels	AD	Inverse variance weighted (multiplicative random effects)	5e-06	12	-0.147628	-0.0891252	-0.0306227	0.0298482	0.00282701	41.7238	21.0418	224.082	0.978014	0.862752	0.914731	0.969841	Chen et al.	0.151952
Carnitine C4 levels	ALS	Inverse variance weighted (multiplicative random effects)	5e-08	11	-0.077678	-0.0482568	-0.0188356	0.0150108	0.00130536	156.431	32.2622	947.689	0.993146	0.925262	0.952889	0.981341	Chen et al.	0.153202
3-methylcytidine levels	DEP	Inverse variance weighted (multiplicative random effects)	5e-06	8	-0.0218908	-0.0126888	-0.00348679	0.00469489	0.00687836	173.321	21.3273	1060.12	0.990319	0.978347	0.987391	0.996519	Chen et al.	0.153369
3-methoxytyrosine	DEP	Inverse variance weighted (multiplicative random effects)	5e-08	9	-0.0354229	-0.0205158	-0.00560872	0.00760566	0.00698749	103.621	31.9105	239.872	0.991291	0.965197	0.979693	0.994407	Meta-analysis	0.153369
1-(1-enyl-stearoyl)-2-oleoyl-GPE (P-18:0/18:1)	BP	Inverse variance weighted (multiplicative random effects)	5e-06	8	0.0229218	0.0897235	0.156525	0.0340825	0.00847494	35.4883	21.0393	86.509	0.975343	1.02319	1.09387	1.16944	Meta-analysis	0.156544
4-androsten-3beta,17beta-diol monosulfate (1)	AD	Inverse variance weighted (multiplicative random effects)	5e-06	12	-0.140073	-0.0842354	-0.0283978	0.0284885	0.00310833	36.7959	20.9575	184.454	0.972802	0.869295	0.919215	0.972002	Hysi et al.	0.156986
Cortisol to taurocholate ratio	AD	Inverse variance weighted (multiplicative random effects)	5e-06	12	-0.180243	-0.108271	-0.0362984	0.0367205	0.00319314	22.9795	21.2462	30.1736	0.960108	0.835068	0.897385	0.964352	Chen et al.	0.156986
gamma-glutamylhistidine	AD	Inverse variance weighted (multiplicative random effects)	5e-06	17	0.0392413	0.117751	0.196261	0.0400561	0.00328575	24.8328	21.0103	42.8026	0.962026	1.04002	1.12496	1.21684	Meta-analysis	0.156986
4-acetaminophen sulfate levels	SCZ	Inverse variance weighted (multiplicative random effects)	5e-06	11	-0.154839	-0.0928887	-0.0309388	0.0316071	0.00329424	22.1683	20.8452	25.8438	0.95194	0.856553	0.911295	0.969535	Chen et al.	0.158246
1-(1-enyl-stearoyl)-2-arachidonoyl-GPE (P-18:0/20:4)*	BP	Inverse variance weighted (multiplicative random effects)	5e-06	13	-0.24534	-0.140389	-0.0354379	0.0535465	0.00874629	66.6189	21.0069	554.35	0.981256	0.782438	0.86902	0.965183	Meta-analysis	0.159281
Paraxanthine to 5-acetylamino-6-formylamino-3-methyluracil ratio	AD	Inverse variance weighted (multiplicative random effects)	5e-08	6	-0.0585758	-0.0350622	-0.0115487	0.0119967	0.00347054	303.352	30.2814	1043.18	0.997077	0.943107	0.965545	0.988518	Chen et al.	0.159893
Adenosine 5'-monophosphate (AMP) to phosphate ratio	MS	Inverse variance weighted (multiplicative random effects)	5e-06	10	-0.259037	-0.152232	-0.0454266	0.0544924	0.00521198	21.0023	17.6734	23.6621	0.943749	0.771795	0.858789	0.95559	Chen et al.	0.160554
N-stearoyl-sphingosine (d18:1 to 18:0) to N-palmitoyl-sphinganine (d18:0 to 16:0) ratio	DEP	Inverse variance weighted (multiplicative random effects)	5e-08	5	-0.049535	-0.0285897	-0.00764441	0.0106864	0.00746531	60.5759	32.5216	117.115	0.98679	0.951672	0.971815	0.992385	Chen et al.	0.161126
N-acetylglutamine	BP	Inverse variance weighted (multiplicative random effects)	5e-06	12	0.0115407	0.0462149	0.0808892	0.0176909	0.0089922	140.216	21.3872	1351.21	0.992787	1.01161	1.0473	1.08425	Hysi et al.	0.161485
Prolylglycine levels	BP	Inverse variance weighted (multiplicative random effects)	5e-06	11	-0.15615	-0.0890521	-0.0219542	0.0342336	0.009287	25.1037	21.0007	43.4901	0.963503	0.855431	0.914798	0.978285	Chen et al.	0.164078
N-succinyl-phenylalanine levels	BP	Inverse variance weighted (multiplicative random effects)	5e-06	10	0.0156042	0.0635792	0.111554	0.024477	0.0093904	73.9088	20.9468	449.85	0.977215	1.01573	1.06564	1.11801	Chen et al.	0.164078
Adenosine 5'-diphosphate (ADP) levels	BP	Inverse variance weighted (multiplicative random effects)	5e-06	15	-0.0841608	-0.0479065	-0.0116522	0.0184971	0.00959907	22.5243	21.0667	25.0352	0.95792	0.919283	0.953223	0.988415	Chen et al.	0.165488
Alpha-ketoglutarate to aspartate ratio	BP	Inverse variance weighted (multiplicative random effects)	5e-06	11	0.0210191	0.0870207	0.153022	0.0336743	0.00976084	31.6445	21.1459	106.805	0.966938	1.02124	1.09092	1.16535	Chen et al.	0.166032
1-arachidonylglycerol (20:4) levels	BP	Inverse variance weighted (multiplicative random effects)	5e-06	13	-0.220706	-0.125418	-0.0301296	0.0486163	0.00988743	43.2449	20.9571	285.234	0.977896	0.801953	0.882129	0.97032	Chen et al.	0.166032
stearidonate (18:4n3)	BP	Inverse variance weighted (multiplicative random effects)	5e-06	5	-0.553882	-0.314316	-0.0747494	0.122228	0.0101242	51.7318	21.0832	152.186	0.978272	0.574714	0.730288	0.927976	Meta-analysis	0.167828
hypoxanthine	BP	Inverse variance weighted (multiplicative random effects)	5e-06	12	-0.162318	-0.0919776	-0.0216373	0.0358879	0.0103798	22.6214	20.8865	24.6288	0.959465	0.850171	0.912126	0.978595	Hysi et al.	0.169888
1-stearoyl-2-docosahexaenoyl-GPC (18:0/22:6)	DEP	Inverse variance weighted (multiplicative random effects)	5e-08	7	-0.0893522	-0.0513602	-0.0133682	0.0193837	0.00805715	105.664	34.8554	412.574	0.991718	0.914523	0.949936	0.986721	Meta-analysis	0.171049
N-acetylglucosaminylasparagine levels	SCZ	Inverse variance weighted (multiplicative random effects)	5e-08	5	-0.0352124	-0.0210165	-0.0068207	0.00724277	0.00371113	156.867	59.5926	511.138	0.994661	0.9654	0.979203	0.993203	Chen et al.	0.171905
glutamate	BP	Inverse variance weighted (multiplicative random effects)	5e-06	7	-0.203611	-0.115146	-0.0266808	0.0451354	0.0107374	25.5335	20.8683	42.161	0.966164	0.815779	0.891236	0.973672	Meta-analysis	0.173544
N-acetylneuraminate	PD	Inverse variance weighted (multiplicative random effects)	5e-06	20	-0.296023	-0.186678	-0.0773335	0.0557881	0.00081927	33.5895	20.8633	168.474	0.971255	0.74377	0.829711	0.925581	Meta-analysis	0.173961
docosadienoate (22:2n6)	PD	Inverse variance weighted (multiplicative random effects)	5e-06	5	0.09156	0.224623	0.357687	0.0678895	0.000937433	22.5292	21.2158	23.6034	0.885378	1.09588	1.25185	1.43002	Meta-analysis	0.173961
Adenosine 5'-diphosphate (ADP) to fructose ratio	SCZ	Inverse variance weighted (multiplicative random effects)	5e-06	15	-0.0649719	-0.0386806	-0.0123892	0.0134139	0.00393148	22.5806	20.9881	26.9025	0.955144	0.937094	0.962058	0.987687	Chen et al.	0.174932
2-arachidonoyl-GPE (20:4)*	SCZ	Inverse variance weighted (multiplicative random effects)	5e-06	14	-0.106494	-0.0633027	-0.020111	0.0220366	0.00407083	39.2761	20.9871	196.672	0.976287	0.89898	0.938659	0.98009	Hysi et al.	0.174932
S-methylcysteine sulfoxide levels	SCZ	Inverse variance weighted (multiplicative random effects)	5e-06	7	0.0280418	0.0888629	0.149684	0.0310312	0.0041877	22.1897	20.918	24.5257	0.943589	1.02844	1.09293	1.16147	Chen et al.	0.174932
Alpha-ketoglutarate to aspartate ratio	SCZ	Inverse variance weighted (multiplicative random effects)	5e-06	11	0.021399	0.0686886	0.115978	0.0241273	0.00441447	31.6445	21.1459	106.805	0.966938	1.02163	1.0711	1.12297	Chen et al.	0.174932
Phenylacetylcarnitine levels	SCZ	Inverse variance weighted (multiplicative random effects)	5e-06	14	-0.132846	-0.0786489	-0.0244522	0.0276514	0.00445085	32.8498	20.9199	106.302	0.971701	0.8756	0.924364	0.975844	Chen et al.	0.174932
N-acetyl-beta-alanine	BP	Inverse variance weighted (multiplicative random effects)	5e-06	10	-0.131966	-0.0745283	-0.0170906	0.029305	0.0109843	43.7145	20.9222	221.457	0.976101	0.876371	0.928181	0.983055	Meta-analysis	0.175342
5alpha-androstan-3beta,17alpha-diol disulfate	BP	Inverse variance weighted (multiplicative random effects)	5e-08	6	0.0322698	0.1416	0.250931	0.055781	0.0111326	61.0885	29.8333	102.333	0.986264	1.0328	1.15212	1.28522	Meta-analysis	0.175542
Gamma-glutamylalanine levels	BP	Inverse variance weighted (multiplicative random effects)	5e-06	9	0.0113726	0.0505722	0.0897718	0.0199998	0.0114506	24.4916	20.9468	30.8526	0.962962	1.01144	1.05187	1.09392	Chen et al.	0.176111
1,2-dilinoleoyl-GPE (18:2/18:2) levels	BP	Inverse variance weighted (multiplicative random effects)	5e-06	10	0.0361929	0.161106	0.28602	0.0637313	0.0114748	40.6226	21.1826	173.508	0.973355	1.03686	1.17481	1.33112	Chen et al.	0.176111
1-palmitoyl-GPG (16:0) levels	BP	Inverse variance weighted (multiplicative random effects)	5e-06	17	0.0150323	0.0675676	0.120103	0.0268037	0.0117079	30.554	20.5483	139.6	0.967183	1.01515	1.0699	1.12761	Chen et al.	0.176111
N,N,N-trimethyl-5-aminovalerate levels	BP	Inverse variance weighted (multiplicative random effects)	5e-08	6	0.0189842	0.0853505	0.151717	0.0338604	0.0117135	57.9374	30.6806	135.939	0.985203	1.01917	1.0891	1.16383	Chen et al.	0.176111
arachidonoylcholine	DEP	Inverse variance weighted (multiplicative random effects)	5e-06	8	-0.12324	-0.070606	-0.0179718	0.0268542	0.00855765	61.6017	20.9592	337.721	0.983327	0.884051	0.931829	0.982189	Meta-analysis	0.178745
Indolin-2-one levels	ALS	Inverse variance weighted (multiplicative random effects)	5e-06	8	-0.126828	-0.0781318	-0.0294352	0.0248452	0.00166234	33.2345	21.1752	104.489	0.971993	0.880885	0.924843	0.970994	Chen et al.	0.17884
Serine to threonine ratio	BP	Inverse variance weighted (multiplicative random effects)	5e-06	17	-0.0998091	-0.0560341	-0.0122591	0.0223342	0.0121111	55.7213	21.0299	401.409	0.981236	0.90501	0.945507	0.987816	Chen et al.	0.179995
1-palmitoyl-GPE (16:0)	BP	Inverse variance weighted (multiplicative random effects)	5e-08	7	0.0157839	0.0725654	0.129347	0.0289702	0.0122509	114.063	40.332	278.212	0.990144	1.01591	1.07526	1.13808	Meta-analysis	0.180005
oleoyl-linoleoyl-glycerol (18:1/18:2) [2]	SCZ	Inverse variance weighted (multiplicative random effects)	5e-08	11	0.041513	0.136403	0.231293	0.0484134	0.00484036	63.8179	34.7347	112.16	0.985746	1.04239	1.14614	1.26023	Meta-analysis	0.180229
taurochenodeoxycholate	SCZ	Inverse variance weighted (multiplicative random effects)	5e-06	11	0.0431639	0.142005	0.240845	0.050429	0.00486355	25.1326	20.8925	38.3061	0.963334	1.04411	1.15258	1.27232	Meta-analysis	0.180229
2,3-dihydroxy-2-methylbutyrate levels	AD	Inverse variance weighted (multiplicative random effects)	5e-06	7	0.0232474	0.074353	0.125459	0.0260743	0.00435017	22.7066	20.9288	27.4245	0.960337	1.02352	1.07719	1.13367	Chen et al.	0.181394
Carotene diol (1) levels	AD	Inverse variance weighted (multiplicative random effects)	5e-06	18	-0.144408	-0.0855712	-0.0267342	0.0300189	0.00436399	37.6864	21.0396	258.867	0.973772	0.865534	0.917988	0.97362	Chen et al.	0.181394
1-palmitoyl-GPC (16:0)	AD	Inverse variance weighted (multiplicative random effects)	5e-06	22	0.0339141	0.109287	0.184661	0.0384558	0.00448459	29.1098	21.2175	124.724	0.967066	1.0345	1.11548	1.20281	Meta-analysis	0.181394
carnitine	AD	Inverse variance weighted (multiplicative random effects)	5e-08	11	-0.0873923	-0.0517133	-0.0160342	0.0182036	0.0044997	144.701	30.5402	922.586	0.993425	0.916318	0.949601	0.984094	Meta-analysis	0.181394
3-methoxycatechol sulfate (2) levels	ALS	Inverse variance weighted (multiplicative random effects)	5e-06	11	0.0310035	0.0852208	0.139438	0.0276619	0.00206443	22.5047	20.8679	25.5725	0.953532	1.03149	1.08896	1.14963	Chen et al.	0.182087
Alpha-hydroxycaproate levels	ALS	Inverse variance weighted (multiplicative random effects)	5e-06	5	-0.0904725	-0.0552316	-0.0199907	0.01798	0.00212751	24.6331	20.9979	29.245	0.946268	0.913499	0.946266	0.980208	Chen et al.	0.182087
gamma-glutamylglutamine	ALS	Inverse variance weighted (multiplicative random effects)	5e-06	12	-0.225505	-0.13709	-0.0486744	0.0451098	0.00237349	36.565	20.9376	156.707	0.974915	0.798113	0.871892	0.952491	Meta-analysis	0.182087
Alpha-ketoglutarate to ornithine ratio	ALS	Inverse variance weighted (multiplicative random effects)	5e-06	13	-0.0989279	-0.059938	-0.0209482	0.0198928	0.00258634	23.7319	21.1394	43.3132	0.961104	0.905808	0.941823	0.97927	Chen et al.	0.182087
cysteinylglycine	ALS	Inverse variance weighted (multiplicative random effects)	5e-06	11	-0.158334	-0.0959206	-0.0335076	0.0318433	0.00259307	50.3245	20.9628	291.763	0.981166	0.853565	0.908536	0.967048	Meta-analysis	0.182087
uridine	ALS	Inverse variance weighted (multiplicative random effects)	5e-06	14	-0.165193	-0.0998607	-0.0345283	0.0333329	0.00273669	36.1919	20.831	130.323	0.973434	0.84773	0.904963	0.966061	Meta-analysis	0.182087
Phosphate to 5-oxoproline ratio	ALS	Inverse variance weighted (multiplicative random effects)	5e-06	13	0.0176869	0.0522277	0.0867685	0.0176229	0.00304032	70.8692	20.8562	635.852	0.984672	1.01784	1.05362	1.09064	Chen et al.	0.182087
Phosphoethanolamine to choline ratio	ALS	Inverse variance weighted (multiplicative random effects)	5e-06	13	0.0690206	0.203984	0.338948	0.0688589	0.00305303	22.5797	19.0207	34.5972	0.956606	1.07146	1.22628	1.40347	Chen et al.	0.182087
1-(1-enyl-palmitoyl)-2-oleoyl-GPC (P-16:0/18:1)*	ALS	Inverse variance weighted (multiplicative random effects)	5e-08	8	-0.13012	-0.0781231	-0.0261261	0.0265291	0.00323152	64.6172	31.0408	122.05	0.983886	0.87799	0.924851	0.974212	Meta-analysis	0.182087
Mannose to N-acetylglucosamine to N-acetylgalactosamine ratio	ALS	Inverse variance weighted (multiplicative random effects)	5e-06	17	-0.125984	-0.0755833	-0.0251821	0.0257149	0.00328977	42.3339	21.0056	159.27	0.974575	0.881629	0.927203	0.975132	Chen et al.	0.182087
Phenylacetylcarnitine levels	ALS	Inverse variance weighted (multiplicative random effects)	5e-06	14	-0.13415	-0.0804654	-0.0267808	0.0273901	0.00330598	32.8498	20.9199	106.302	0.971701	0.874459	0.922687	0.973575	Chen et al.	0.182087
caprate (10:0)	ALS	Inverse variance weighted (multiplicative random effects)	5e-06	9	0.0619313	0.187017	0.312102	0.0638191	0.00338505	24.1397	21.015	32.5396	0.947865	1.06389	1.20565	1.36629	Meta-analysis	0.182087
Methylsuccinoylcarnitine levels	MS	Inverse variance weighted (multiplicative random effects)	5e-08	7	0.0206093	0.0728534	0.125098	0.0266552	0.00627258	140.407	31.7016	361.785	0.993389	1.02082	1.07557	1.13326	Chen et al.	0.18547
taurine	MS	Inverse variance weighted (multiplicative random effects)	5e-06	7	-0.423885	-0.246776	-0.0696675	0.0903615	0.0063145	22.7925	21.2359	26.7437	0.960044	0.654499	0.781316	0.932704	Meta-analysis	0.18547
Arachidonate (20:4n6) to paraxanthine ratio	BP	Inverse variance weighted (multiplicative random effects)	5e-06	9	-0.325551	-0.182108	-0.0386651	0.0731851	0.0128349	34.3444	22.1658	100.438	0.973796	0.722129	0.833511	0.962073	Chen et al.	0.186466
3,7-dimethylurate levels	ANX	Inverse variance weighted (multiplicative random effects)	5e-06	15	0.00870404	0.0256412	0.0425784	0.00864142	0.0030048	23.6323	21.3215	30.8289	0.944252	1.00874	1.02597	1.0435	Chen et al.	0.190222
1,2-dilinoleoyl-GPC (18:2/18:2)	ANX	Inverse variance weighted (multiplicative random effects)	5e-06	15	0.0232308	0.0689509	0.114671	0.0233266	0.00311763	60.0295	20.7845	536.069	0.98433	1.0235	1.07138	1.1215	Meta-analysis	0.190222
serotonin	ANX	Inverse variance weighted (multiplicative random effects)	5e-06	10	-0.15135	-0.0908811	-0.0304122	0.0308515	0.00322161	25.0769	21.0703	39.9971	0.964067	0.859547	0.913126	0.970046	Meta-analysis	0.190222
4-androsten-3alpha,17alpha-diol monosulfate (3)	ANX	Inverse variance weighted (multiplicative random effects)	5e-08	6	-0.0308881	-0.0185102	-0.00613227	0.00631527	0.00337848	254.484	41.6003	677.284	0.995087	0.969584	0.98166	0.993886	Hysi et al.	0.190811
Cholesterol to linoleoyl-arachidonoyl-glycerol (18:2 to 20:4) [2] ratio	MS	Inverse variance weighted (multiplicative random effects)	5e-06	16	-0.160226	-0.0929564	-0.0256872	0.034321	0.00676002	44.0479	20.8509	301.27	0.978654	0.851952	0.911233	0.97464	Chen et al.	0.194043
O-sulfo-L-tyrosine	ANX	Inverse variance weighted (multiplicative random effects)	5e-08	5	-0.0893279	-0.0533579	-0.017388	0.018352	0.00364368	80.2988	33.7631	211.584	0.989591	0.914546	0.948041	0.982762	Meta-analysis	0.194504
2-arachidonoyl-GPC (20:4)*	ANX	Inverse variance weighted (multiplicative random effects)	5e-06	12	-0.0757536	-0.0451891	-0.0146245	0.0155942	0.00375764	81.2407	20.9802	717.748	0.988615	0.927045	0.955817	0.985482	Hysi et al.	0.194504
Arachidonate (20:4n6) to linoleate (18:2n6) ratio	ANX	Inverse variance weighted (multiplicative random effects)	5e-06	11	-0.0889108	-0.0529553	-0.0169999	0.0183446	0.00389308	86.6208	21.0343	716.713	0.985207	0.914927	0.948422	0.983144	Chen et al.	0.194504
Eugenol sulfate levels	MS	Inverse variance weighted (multiplicative random effects)	5e-06	9	-0.259428	-0.150311	-0.0411939	0.055672	0.0069352	25.3128	20.9139	36.5978	0.955553	0.771493	0.86044	0.959643	Chen et al.	0.194648
Dodecadienoate (12:2) levels	ALS	Inverse variance weighted (multiplicative random effects)	5e-08	5	-0.0681376	-0.0406317	-0.0131257	0.0140337	0.00378797	78.5942	30.2881	191.521	0.988291	0.934132	0.960183	0.98696	Chen et al.	0.195611
beta-hydroxyisovalerate	BP	Inverse variance weighted (multiplicative random effects)	5e-08	8	0.0223771	0.109236	0.196094	0.0443157	0.0137033	72.0282	31.678	145.974	0.984548	1.02263	1.11543	1.21664	Meta-analysis	0.196871
N6-carbamoylthreonyladenosine levels	AD	Inverse variance weighted (multiplicative random effects)	5e-06	14	-0.150904	-0.0887567	-0.0266094	0.0317078	0.00512282	23.576	20.9947	41.9176	0.958154	0.85993	0.915068	0.973741	Chen et al.	0.196946
Adenosine 5'-monophosphate (AMP) to tyrosine ratio	AD	Inverse variance weighted (multiplicative random effects)	5e-06	9	0.0279474	0.0935528	0.159158	0.0334721	0.00519083	22.6814	20.9463	25.0059	0.955624	1.02834	1.09807	1.17252	Chen et al.	0.196946
tartronate (hydroxymalonate)	AD	Inverse variance weighted (multiplicative random effects)	5e-06	11	0.041304	0.13959	0.237876	0.0501459	0.00537466	28.9053	20.7652	84.5194	0.968544	1.04217	1.1498	1.26855	Meta-analysis	0.198095
retinol (Vitamin A)	MS	Inverse variance weighted (multiplicative random effects)	5e-06	13	0.0517471	0.192105	0.332463	0.0716111	0.00730496	36.3351	20.8657	91.2893	0.972661	1.05311	1.2118	1.3944	Meta-analysis	0.200569
Phosphate to uridine ratio	MS	Inverse variance weighted (multiplicative random effects)	5e-06	12	-0.41233	-0.237793	-0.0632568	0.0890493	0.00757706	30.176	20.8401	68.6647	0.962737	0.662106	0.788366	0.938702	Chen et al.	0.200946
N-stearoyl-sphingadienine (d18:2/18:0) levels	MS	Inverse variance weighted (multiplicative random effects)	5e-06	10	-0.211254	-0.121781	-0.032307	0.0456498	0.00763689	25.7862	17.6142	58.3682	0.96234	0.809568	0.885343	0.968209	Chen et al.	0.200946
2R,3R-dihydroxybutyrate levels	BP	Inverse variance weighted (multiplicative random effects)	5e-08	8	0.0160316	0.0801378	0.144244	0.0327073	0.0142796	72.2916	30.0958	278.084	0.983223	1.01616	1.08344	1.15517	Chen et al.	0.202895
4-hydroxycoumarin levels	SCZ	Inverse variance weighted (multiplicative random effects)	5e-06	12	-0.108392	-0.0633953	-0.0183984	0.0229576	0.00575532	23.8356	21.1085	29.7597	0.957737	0.897276	0.938572	0.98177	Chen et al.	0.203636
Adenosine 5'-diphosphate (ADP) to creatine ratio	SCZ	Inverse variance weighted (multiplicative random effects)	5e-06	12	0.0214098	0.0739716	0.126533	0.0268172	0.00580921	23.5771	20.8767	37.287	0.959614	1.02164	1.07678	1.13489	Chen et al.	0.203636
indoleacetate	MS	Inverse variance weighted (multiplicative random effects)	5e-06	16	0.0295684	0.112992	0.196416	0.0425632	0.00793803	31.443	21.0977	78.4308	0.969715	1.03001	1.11962	1.21703	Meta-analysis	0.204607
Ornithine to phosphate ratio	SCZ	Inverse variance weighted (multiplicative random effects)	5e-06	9	0.0235983	0.0824914	0.141385	0.0300475	0.00604436	25.4124	20.8702	40.9605	0.954786	1.02388	1.08599	1.15187	Chen et al.	0.206304
2-hydroxy-4-(methylthio)butanoic acid levels	AD	Inverse variance weighted (multiplicative random effects)	5e-06	14	-0.168007	-0.0982342	-0.0284613	0.0355984	0.00578882	34.4906	20.9684	131.116	0.972657	0.845348	0.906437	0.97194	Chen et al.	0.207433
1-eicosapentaenoyl-GPE (20:5)*	SCZ	Inverse variance weighted (multiplicative random effects)	5e-06	16	-0.176565	-0.102848	-0.0291313	0.0376106	0.00624656	25.6888	20.9418	49.0459	0.963486	0.838144	0.902264	0.971289	Hysi et al.	0.207738
3-methylcytidine levels	AD	Inverse variance weighted (multiplicative random effects)	5e-06	8	0.00944982	0.0329586	0.0564674	0.0119943	0.00599857	173.321	21.3273	1060.12	0.990319	1.00949	1.03351	1.05809	Chen et al.	0.209139
1-eicosapentaenoyl-GPC (20:5)*	SCZ	Inverse variance weighted (multiplicative random effects)	5e-06	22	-0.116783	-0.0678738	-0.0189652	0.0249534	0.00652772	35.7153	20.8993	307.138	0.971814	0.889779	0.934378	0.981214	Hysi et al.	0.20958
1-linoleoyl-2-linolenoyl-GPC (18:2/18:3)*	SCZ	Inverse variance weighted (multiplicative random effects)	5e-06	16	0.0286314	0.103307	0.177982	0.0380997	0.00669824	44.697	21.2146	362.358	0.975673	1.02905	1.10883	1.1948	Meta-analysis	0.20958
Sulfate of piperine metabolite C18H21NO3 (1) levels	SCZ	Inverse variance weighted (multiplicative random effects)	5e-06	11	0.0162054	0.059421	0.102637	0.0220488	0.00703931	24.2383	20.8738	44.0591	0.957461	1.01634	1.06122	1.10809	Chen et al.	0.20958
Adenosine 5'-diphosphate (ADP) to arginine ratio	SCZ	Inverse variance weighted (multiplicative random effects)	5e-06	8	0.0232301	0.085246	0.147262	0.0316408	0.00705617	22.8603	21.0125	27.1049	0.959048	1.0235	1.08898	1.15866	Chen et al.	0.20958
oleoyl-oleoyl-glycerol (18:1/18:1) [1]*	SCZ	Inverse variance weighted (multiplicative random effects)	5e-06	20	0.0225923	0.083114	0.143636	0.0308784	0.00710988	27.9297	21.3456	46.689	0.96471	1.02285	1.08667	1.15446	Hysi et al.	0.20958
1-palmityl-2-palmitoyl-GPC (O-16:0/16:0)*	DEP	Inverse variance weighted (multiplicative random effects)	5e-06	17	-0.0759025	-0.0430407	-0.0101788	0.0167663	0.0102553	25.6298	16.0548	69.0353	0.958472	0.926907	0.957872	0.989873	Hysi et al.	0.210803
Adenosine 5'-diphosphate (ADP) to sulfate ratio	BP	Inverse variance weighted (multiplicative random effects)	5e-06	11	-0.0990369	-0.0548406	-0.0106442	0.0225491	0.0150138	22.1059	21.0417	25.6604	0.958869	0.905709	0.946636	0.989412	Chen et al.	0.211009
Maltose levels in coronary artery disease	MS	Inverse variance weighted (multiplicative random effects)	5e-06	11	-0.210442	-0.120705	-0.0309676	0.0457842	0.00837955	23.1156	20.9519	26.0855	0.950958	0.810226	0.886296	0.969507	Chen et al.	0.211667
Mannose to glycerol ratio	PD	Inverse variance weighted (multiplicative random effects)	5e-06	12	0.0673107	0.173092	0.278872	0.0539698	0.00134038	32.5789	15.1296	136.261	0.965616	1.06963	1.18897	1.32164	Chen et al.	0.214957
3-(3-hydroxyphenyl)propionate levels	PD	Inverse variance weighted (multiplicative random effects)	5e-06	13	0.0560414	0.148555	0.241069	0.0472009	0.00164788	22.5034	21.0335	28.074	0.955684	1.05764	1.16016	1.27261	Chen et al.	0.214957
1H-indole-7-acetic acid levels	PD	Inverse variance weighted (multiplicative random effects)	5e-06	12	0.0598609	0.161107	0.262354	0.0516563	0.00181571	22.2067	21.0653	26.2018	0.957898	1.06169	1.17481	1.29999	Chen et al.	0.214957
laurate (12:0)	PD	Inverse variance weighted (multiplicative random effects)	5e-06	16	-0.38947	-0.23858	-0.0876896	0.0769848	0.00194142	22.9936	20.921	26.5758	0.958708	0.677416	0.787746	0.916045	Meta-analysis	0.214957
Propyl 4-hydroxybenzoate sulfate levels	PD	Inverse variance weighted (multiplicative random effects)	5e-06	10	-0.177669	-0.108744	-0.0398198	0.0351655	0.00198575	22.7186	20.9596	25.5155	0.946819	0.83722	0.89696	0.960963	Chen et al.	0.214957
Phosphate to valine ratio	BP	Inverse variance weighted (multiplicative random effects)	5e-06	14	-0.149422	-0.0825167	-0.0156114	0.0341354	0.0156345	23.3381	21.046	27.4914	0.95533	0.861206	0.920796	0.98451	Chen et al.	0.2164
1-dihomo-linolenoyl-GPE (20:3n3 or 6)*	BP	Inverse variance weighted (multiplicative random effects)	5e-06	19	0.0171007	0.0907535	0.164406	0.037578	0.0157321	38.4445	10.9503	292.299	0.975055	1.01725	1.095	1.17869	Hysi et al.	0.2164
ursodeoxycholate	SCZ	Inverse variance weighted (multiplicative random effects)	5e-06	9	-0.128056	-0.073847	-0.0196382	0.0276575	0.00758401	25.0001	20.7999	44.0635	0.964437	0.879804	0.928814	0.980553	Meta-analysis	0.218588
1-(1-enyl-oleoyl)-2-docosahexaenoyl-GPE (P-18:1/22:6)*	BP	Inverse variance weighted (multiplicative random effects)	5e-06	10	0.0132028	0.0713328	0.129463	0.0296582	0.0161651	23.0475	20.9325	26.2577	0.954598	1.01329	1.07394	1.13822	Hysi et al.	0.220015
caproate (6:0)	BP	Inverse variance weighted (multiplicative random effects)	5e-06	10	0.0157657	0.0865967	0.157428	0.0361383	0.0165633	36.5473	20.9457	158.882	0.974423	1.01589	1.09046	1.1705	Meta-analysis	0.220449
Sphingomyelin (d18:1/20:2, d18:2/20:1, d16:1/22:2) levels	BP	Inverse variance weighted (multiplicative random effects)	5e-06	14	0.0221667	0.122284	0.222401	0.0510802	0.0166677	38.5978	21.084	160.278	0.975555	1.02241	1.13007	1.24907	Chen et al.	0.220449
pyrraline	BP	Inverse variance weighted (multiplicative random effects)	5e-06	9	-0.220985	-0.121485	-0.0219845	0.0507653	0.0167084	25.1468	20.9012	47.6411	0.963962	0.801729	0.885605	0.978255	Meta-analysis	0.220449
(S)-a-amino-omega-caprolactam levels	SCZ	Inverse variance weighted (multiplicative random effects)	5e-06	7	-0.233957	-0.134696	-0.0354353	0.0506434	0.00782097	27.6278	22.3675	37.6936	0.944335	0.791396	0.873981	0.965185	Chen et al.	0.220517
Methionine to phosphate ratio	BP	Inverse variance weighted (multiplicative random effects)	5e-06	6	-0.277803	-0.152597	-0.0273909	0.0638805	0.0169042	23.9923	21.5692	26.0681	0.965253	0.757446	0.858476	0.972981	Chen et al.	0.22078
N-stearoyl-sphingosine (d18:1 to 18:0) to N-palmitoyl-sphinganine (d18:0 to 16:0) ratio	MS	Inverse variance weighted (multiplicative random effects)	5e-08	5	-0.214951	-0.122868	-0.0307858	0.0469809	0.00891533	60.5759	32.5216	117.115	0.98679	0.806581	0.88438	0.969683	Chen et al.	0.220786
6-oxopiperidine-2-carboxylate levels	BP	Inverse variance weighted (multiplicative random effects)	5e-06	10	0.0137367	0.0771083	0.14048	0.0323324	0.0170857	71.6279	21.0091	417.39	0.986726	1.01383	1.08016	1.15083	Chen et al.	0.220918
1-myristoyl-2-arachidonoyl-GPC (14:0/20:4)*	BP	Inverse variance weighted (multiplicative random effects)	5e-06	16	-0.209353	-0.114795	-0.0202362	0.0482441	0.0173383	71.7351	20.8872	713.723	0.984591	0.811109	0.891549	0.979967	Meta-analysis	0.221964
N-acetyl-2-aminoadipate levels	SCZ	Inverse variance weighted (multiplicative random effects)	5e-06	15	0.0186513	0.0717238	0.124796	0.0270778	0.00807769	52.3231	21.1082	468.441	0.981193	1.01883	1.07436	1.13292	Chen et al.	0.22291
phenol sulfate	DEP	Inverse variance weighted (multiplicative random effects)	5e-06	9	-0.120595	-0.0680534	-0.0155124	0.0268067	0.0111273	22.5366	21.0214	25.3185	0.960386	0.886393	0.934211	0.984607	Meta-analysis	0.223343
cysteine-glutathione disulfide	DEP	Inverse variance weighted (multiplicative random effects)	5e-06	15	-0.0311402	-0.0175571	-0.00397394	0.00693016	0.0112953	59.06	21.5436	485.835	0.983141	0.96934	0.982596	0.996034	Meta-analysis	0.223343
Glucuronide of piperine metabolite C17H21NO3 (5) levels	DEP	Inverse variance weighted (multiplicative random effects)	5e-06	10	-0.0406679	-0.0229155	-0.00516316	0.00905732	0.0114045	30.6184	21.0833	106.278	0.970515	0.960148	0.977345	0.99485	Chen et al.	0.223343
1-adrenoyl-GPC (22:4)*	DEP	Inverse variance weighted (multiplicative random effects)	5e-06	13	-0.0690197	-0.0388602	-0.00870076	0.0153875	0.0115552	34.1914	21.2173	176.699	0.9668	0.933308	0.961885	0.991337	Hysi et al.	0.223343
azelate (nonanedioate)	BP	Inverse variance weighted (multiplicative random effects)	5e-06	15	-0.146732	-0.080358	-0.0139844	0.0338641	0.0176464	24.1109	20.8709	30.7038	0.960181	0.863526	0.922786	0.986113	Hysi et al.	0.223694
1-palmityl-2-linoleoyl-GPC (O-16:0/18:2)*	BP	Inverse variance weighted (multiplicative random effects)	5e-06	14	0.0262961	0.153971	0.281647	0.0651405	0.0180943	25.9074	20.8814	61.1569	0.964155	1.02664	1.16646	1.32531	Hysi et al.	0.227145
1-stearoyl-2-docosapentaenoyl-GPC (18:0/22:5n6)*	DEP	Inverse variance weighted (multiplicative random effects)	5e-06	9	-0.0772499	-0.0434082	-0.00956649	0.0172662	0.011935	36.713	21.3492	120.721	0.975725	0.925658	0.95752	0.990479	Hysi et al.	0.227292
Cholesterol to oleoyl-linoleoyl-glycerol (18:1 to 18:2) [2] ratio	MS	Inverse variance weighted (multiplicative random effects)	5e-08	9	0.0273057	0.111327	0.195349	0.0428681	0.00940499	41.9625	32.0796	96.0756	0.976474	1.02768	1.11776	1.21573	Chen et al.	0.228433
Threonine to pyruvate ratio	SCZ	Inverse variance weighted (multiplicative random effects)	5e-06	14	-0.100645	-0.0576769	-0.0147085	0.0219226	0.00851527	26.0675	20.9568	66.5811	0.963727	0.904254	0.943955	0.985399	Chen et al.	0.23009
1-stearoyl-2-docosahexaenoyl-GPC (18:0/22:6)	BP	Inverse variance weighted (multiplicative random effects)	5e-08	7	-0.327986	-0.178892	-0.0297977	0.0760684	0.0186867	105.664	34.8554	412.574	0.991718	0.720373	0.836196	0.970642	Meta-analysis	0.230381
2,6-dihydroxybenzoic acid levels	BP	Inverse variance weighted (multiplicative random effects)	5e-06	14	-0.167675	-0.0914468	-0.0152181	0.0388922	0.0187085	30.7323	20.8702	121.178	0.9671	0.845628	0.91261	0.984897	Chen et al.	0.230381
Aspartate to citrate ratio	BP	Inverse variance weighted (multiplicative random effects)	5e-06	9	-0.152235	-0.0829658	-0.0136964	0.0353416	0.0188977	30.0926	21.1214	82.5666	0.968666	0.858786	0.920383	0.986397	Chen et al.	0.230516
1-methylhistidine	DEP	Inverse variance weighted (multiplicative random effects)	5e-06	17	-0.0574326	-0.0322104	-0.00698822	0.0128685	0.0123128	41.651	21.0687	182.367	0.977055	0.944186	0.968303	0.993036	Meta-analysis	0.231088
2-oxoarginine*	PD	Inverse variance weighted (multiplicative random effects)	5e-06	14	-0.215132	-0.130913	-0.0466938	0.042969	0.00231379	36.7706	20.9202	125.505	0.972642	0.806435	0.877294	0.95438	Meta-analysis	0.231201
adrenate (22:4n6)	SCZ	Inverse variance weighted (multiplicative random effects)	5e-06	11	-0.18196	-0.103892	-0.0258245	0.0398304	0.00909766	40.2752	20.8204	209.75	0.977201	0.833635	0.901322	0.974506	Meta-analysis	0.232302
Citrulline to ornithine ratio	SCZ	Inverse variance weighted (multiplicative random effects)	5e-06	17	-0.131298	-0.0749631	-0.0186278	0.0287425	0.0091048	24.3099	21.1783	41.6932	0.961284	0.876956	0.927778	0.981545	Chen et al.	0.232302
Arginine to phosphate ratio	SCZ	Inverse variance weighted (multiplicative random effects)	5e-06	13	0.0172055	0.0693288	0.121452	0.0265935	0.00913445	31.0925	20.8932	71.7702	0.965848	1.01735	1.07179	1.12914	Chen et al.	0.232302
Androsterone glucuronide to etiocholanolone glucuronide ratio	DEP	Inverse variance weighted (multiplicative random effects)	5e-08	9	-0.0348199	-0.0195035	-0.00418717	0.00781446	0.0125665	114.198	31.2684	380.329	0.991544	0.965779	0.980685	0.995822	Chen et al.	0.232481
Adenosine 5'-diphosphate (ADP) to phosphate ratio	MS	Inverse variance weighted (multiplicative random effects)	5e-06	9	-0.211825	-0.120415	-0.0290043	0.0466381	0.00982577	22.0243	20.8626	23.6663	0.958189	0.809106	0.886553	0.971412	Chen et al.	0.233966
1-(1-enyl-oleoyl)-2-docosahexaenoyl-GPE (P-18:1/22:6)*	MS	Inverse variance weighted (multiplicative random effects)	5e-06	10	0.0385608	0.162011	0.285461	0.0629848	0.0101048	23.0475	20.9325	26.2577	0.954598	1.03931	1.17587	1.33038	Hysi et al.	0.233966
Adenosine 5'-monophosphate (AMP) to glutamate ratio	MS	Inverse variance weighted (multiplicative random effects)	5e-06	12	0.0397805	0.16809	0.296399	0.0654639	0.0102384	22.834	21.2983	25.0949	0.959845	1.04058	1.18304	1.34501	Chen et al.	0.233966
homostachydrine*	MS	Inverse variance weighted (multiplicative random effects)	5e-06	14	0.0279449	0.11876	0.209576	0.0463344	0.0103738	38.3023	20.8544	245.634	0.964311	1.02834	1.1261	1.23315	Meta-analysis	0.233966
Hypotaurine to cysteine ratio	ALS	Inverse variance weighted (multiplicative random effects)	5e-06	20	-0.130612	-0.0770805	-0.0235494	0.0273118	0.0047689	26.4935	21.0669	55.7269	0.956401	0.877559	0.925815	0.976726	Chen et al.	0.234051
gamma-glutamylthreonine	ALS	Inverse variance weighted (multiplicative random effects)	5e-08	5	-0.201285	-0.118423	-0.0355609	0.0422765	0.00509211	42.2825	32.0881	50.6065	0.952806	0.817679	0.88832	0.965064	Meta-analysis	0.234051
4-ethylphenylsulfate	ALS	Inverse variance weighted (multiplicative random effects)	5e-06	15	0.0420625	0.141371	0.24068	0.0506677	0.00526815	27.1129	20.9162	85.8611	0.96421	1.04296	1.15185	1.27211	Meta-analysis	0.234051
Eicosenedioate (C20:1-DC) levels	ALS	Inverse variance weighted (multiplicative random effects)	5e-06	8	0.0361624	0.121654	0.207146	0.0436184	0.00528605	22.9613	20.9649	24.8221	0.96181	1.03682	1.12936	1.23016	Chen et al.	0.234051
Eicosanedioate (C20-DC) levels	ALS	Inverse variance weighted (multiplicative random effects)	5e-06	7	-0.254469	-0.149086	-0.0437038	0.0537666	0.00555689	29.8423	22.1507	63.8193	0.971176	0.775328	0.861495	0.957237	Chen et al.	0.234051
Adenosine 5'-monophosphate (AMP) to threonine ratio	ALS	Inverse variance weighted (multiplicative random effects)	5e-06	13	0.0433954	0.150763	0.258131	0.0547796	0.00591995	22.0986	21.081	24.7152	0.938825	1.04435	1.16272	1.29451	Chen et al.	0.234051
Palmitate (16:0) to myristate (14:0) ratio	ALS	Inverse variance weighted (multiplicative random effects)	5e-06	11	0.0393109	0.136818	0.234325	0.0497484	0.00595601	22.3217	20.2044	27.1735	0.935547	1.04009	1.14662	1.26405	Chen et al.	0.234051
Bilirubin degradation product, C17H18N2O4 (1) levels	ALS	Inverse variance weighted (multiplicative random effects)	5e-06	11	0.0139447	0.0485977	0.0832506	0.0176801	0.00598273	109.257	21.6355	926.049	0.985187	1.01404	1.0498	1.08681	Chen et al.	0.234051
3-phenylpropionate (hydrocinnamate)	BP	Inverse variance weighted (multiplicative random effects)	5e-06	8	0.020024	0.124471	0.228917	0.0532891	0.0195037	33.3101	21.8344	78.8807	0.973666	1.02023	1.13255	1.25724	Meta-analysis	0.235685
1-oleoyl-GPC (18:1)	BP	Inverse variance weighted (multiplicative random effects)	5e-06	9	0.022114	0.139868	0.257623	0.0600788	0.0199077	31.1869	20.8678	91.6998	0.971175	1.02236	1.15012	1.29385	Meta-analysis	0.236882
Citramalate levels	BP	Inverse variance weighted (multiplicative random effects)	5e-06	11	-0.128719	-0.0698405	-0.0109616	0.0300403	0.0200775	22.6262	20.8779	27.7729	0.959554	0.879221	0.932543	0.989098	Chen et al.	0.236882
1-(1-enyl-palmitoyl)-2-linoleoyl-GPE (P-16:0/18:2)*	BP	Inverse variance weighted (multiplicative random effects)	5e-06	22	0.0183975	0.117598	0.216798	0.0506124	0.0201524	38.0728	20.6984	196.25	0.973277	1.01857	1.12479	1.24209	Meta-analysis	0.236882
Threonine to pyruvate ratio	DEP	Inverse variance weighted (multiplicative random effects)	5e-06	14	-0.0543805	-0.0303887	-0.00639686	0.0122407	0.0130432	26.0675	20.9568	66.5811	0.963727	0.947072	0.970068	0.993624	Chen et al.	0.237048
1-palmitoyl-2-eicosapentaenoyl-GPC (16:0/20:5)*	DEP	Inverse variance weighted (multiplicative random effects)	5e-06	14	-0.0590674	-0.0329664	-0.00686539	0.0133168	0.0133034	46.7848	21.0802	351.176	0.980111	0.942643	0.967571	0.993158	Hysi et al.	0.237048
1-palmitoyl-2-arachidonoyl-GPI (16:0/20:4)*	DEP	Inverse variance weighted (multiplicative random effects)	5e-08	8	-0.091963	-0.0513114	-0.0106598	0.0207406	0.0133626	62.5858	30.1842	155.716	0.969463	0.912139	0.949983	0.989397	Meta-analysis	0.237048
adenine	DEP	Inverse variance weighted (multiplicative random effects)	5e-06	7	-0.123303	-0.0687149	-0.0141269	0.027851	0.0136162	24.069	21.1239	40.3499	0.95326	0.883996	0.933593	0.985972	Hysi et al.	0.238283
1-palmitoyl-2-linoleoyl-GPC (16:0/18:2)	SCZ	Inverse variance weighted (multiplicative random effects)	5e-08	6	0.0216384	0.0887976	0.155957	0.0342649	0.00955579	133.178	31.2163	517.87	0.992149	1.02187	1.09286	1.16878	Meta-analysis	0.238344
Alpha-hydroxycaproate levels	MS	Inverse variance weighted (multiplicative random effects)	5e-06	5	0.0346135	0.150652	0.26669	0.0592032	0.0109386	24.6331	20.9979	29.245	0.946268	1.03522	1.16259	1.30564	Chen et al.	0.23916
1-dihomo-linolenylglycerol (20:3) levels	MS	Inverse variance weighted (multiplicative random effects)	5e-06	12	0.0233136	0.102237	0.181161	0.0402673	0.0111179	24.5753	21.2262	30.0393	0.962277	1.02359	1.10765	1.19861	Chen et al.	0.23916
Histidine to trans-urocanate ratio	MS	Inverse variance weighted (multiplicative random effects)	5e-06	15	-0.168294	-0.0949482	-0.0216022	0.0374214	0.0111721	43.1292	20.8377	333.584	0.975225	0.845105	0.90942	0.978629	Chen et al.	0.23916
1-(1-enyl-palmitoyl)-2-oleoyl-GPC (P-16:0/18:1)*	DEP	Inverse variance weighted (multiplicative random effects)	5e-08	8	-0.105949	-0.058956	-0.0119634	0.0239758	0.0139333	64.6172	31.0408	122.05	0.983886	0.899471	0.942748	0.988108	Meta-analysis	0.239175
Carotene diol (1) levels	DEP	Inverse variance weighted (multiplicative random effects)	5e-06	18	-0.0397353	-0.0220833	-0.00443122	0.00900616	0.0142056	37.6864	21.0396	258.867	0.973772	0.961044	0.978159	0.995579	Chen et al.	0.239175
1-arachidonoyl-GPE (20:4n6)*	DEP	Inverse variance weighted (multiplicative random effects)	5e-08	6	-0.0617847	-0.034335	-0.00688521	0.014005	0.0142212	244.624	37.0724	921.751	0.996135	0.940085	0.966248	0.993138	Meta-analysis	0.239175
2-methylserine levels	BP	Inverse variance weighted (multiplicative random effects)	5e-06	12	0.0123712	0.0804807	0.14859	0.0347498	0.0205578	23.4876	21.5637	27.2646	0.960589	1.01245	1.08381	1.1602	Chen et al.	0.239471
S-adenosylhomocysteine (SAH) to leucine ratio	SCZ	Inverse variance weighted (multiplicative random effects)	5e-06	13	0.0135096	0.0567122	0.0999147	0.0220421	0.0100851	28.9933	21.2104	98.1848	0.968011	1.0136	1.05835	1.10508	Chen et al.	0.23955
1-linoleoyl-GPE (18:2)*	SCZ	Inverse variance weighted (multiplicative random effects)	5e-08	6	0.0194191	0.0817451	0.144071	0.031799	0.0101499	132.239	33.2195	535.179	0.993692	1.01961	1.08518	1.15497	Meta-analysis	0.23955
1-stearoyl-2-linoleoyl-GPI (18:0/18:2)	SCZ	Inverse variance weighted (multiplicative random effects)	5e-08	7	0.0245729	0.103726	0.18288	0.0403843	0.0102146	144.064	29.9209	366.814	0.993706	1.02488	1.1093	1.20067	Meta-analysis	0.23955
threonate	SCZ	Inverse variance weighted (multiplicative random effects)	5e-06	9	-0.212793	-0.120381	-0.0279685	0.0471491	0.010674	29.7767	20.8935	88.6736	0.969344	0.808323	0.886583	0.972419	Meta-analysis	0.23955
N-methylpipecolate	SCZ	Inverse variance weighted (multiplicative random effects)	5e-08	6	-0.0362567	-0.0205047	-0.00475261	0.00803676	0.0107304	977.387	39.0013	5625.88	0.998251	0.964393	0.979704	0.995259	Hysi et al.	0.23955
N-acetylasparagine levels	SCZ	Inverse variance weighted (multiplicative random effects)	5e-08	5	0.00840107	0.0364915	0.0645819	0.0143319	0.0108909	402.406	30.246	1224.11	0.987126	1.00844	1.03717	1.06671	Chen et al.	0.23955
Cysteine to alanine ratio	SCZ	Inverse variance weighted (multiplicative random effects)	5e-06	13	0.0156064	0.0678066	0.120007	0.0266328	0.010897	23.4304	21.2224	28.3617	0.960552	1.01573	1.07016	1.1275	Chen et al.	0.23955
1-linoleoyl-GPC (18:2)	BP	Inverse variance weighted (multiplicative random effects)	5e-06	15	0.0250951	0.165137	0.305179	0.07145	0.0208204	32.188	20.8885	101.778	0.969782	1.02541	1.17955	1.35687	Meta-analysis	0.240364
3-(4-hydroxyphenyl)lactate	SCZ	Inverse variance weighted (multiplicative random effects)	5e-06	24	0.0309886	0.136066	0.241144	0.0536111	0.011148	32.4318	20.8487	185.013	0.968378	1.03147	1.14576	1.2727	Meta-analysis	0.240982
Glycosyl-N-behenoyl-sphingadienine (d18:2/22:0) levels	DEP	Inverse variance weighted (multiplicative random effects)	5e-06	17	-0.0349433	-0.0193924	-0.0038416	0.0079341	0.0145178	41.6577	21.0209	228.343	0.975982	0.96566	0.980794	0.996166	Chen et al.	0.241033
1-(1-enyl-palmitoyl)-GPE (P-16:0)*	MS	Inverse variance weighted (multiplicative random effects)	5e-06	14	0.0498362	0.224705	0.399574	0.0892189	0.0117828	25.5142	20.85	40.5615	0.963418	1.0511	1.25195	1.49119	Meta-analysis	0.241383
Serine to threonine ratio	MS	Inverse variance weighted (multiplicative random effects)	5e-06	17	0.0348998	0.15737	0.27984	0.0624848	0.0117845	55.7213	21.0299	401.409	0.981236	1.03552	1.17043	1.32292	Chen et al.	0.241383
O-sulfo-L-tyrosine	MS	Inverse variance weighted (multiplicative random effects)	5e-08	5	0.0312105	0.141115	0.251019	0.0560735	0.0118493	80.2988	33.7631	211.584	0.989591	1.0317	1.15156	1.28533	Meta-analysis	0.241383
Mannose to trans-4-hydroxyproline ratio	DEP	Inverse variance weighted (multiplicative random effects)	5e-06	10	-0.0589179	-0.0326185	-0.00631907	0.0134181	0.0150598	29.6552	20.8848	87.8802	0.961092	0.942784	0.967908	0.993701	Chen et al.	0.246867
1-(1-enyl-oleoyl)-GPC (P-18:1)*	BP	Inverse variance weighted (multiplicative random effects)	5e-06	5	-0.510012	-0.275179	-0.0403454	0.119813	0.0216338	29.4988	21.3772	45.0506	0.958902	0.600489	0.759436	0.960458	Hysi et al.	0.247544
Cortisone to 4-cholesten-3-one ratio	BP	Inverse variance weighted (multiplicative random effects)	5e-06	13	-0.0733649	-0.0395516	-0.00573831	0.0172517	0.0218697	23.2614	20.9299	28.2339	0.959986	0.929262	0.96122	0.994278	Chen et al.	0.248048
Glycine to pyridoxal ratio	SCZ	Inverse variance weighted (multiplicative random effects)	5e-06	7	-0.116649	-0.0656095	-0.0145695	0.0260408	0.0117526	71.3053	21.0213	363.524	0.974863	0.889897	0.936497	0.985536	Chen et al.	0.249887
bilirubin (Z,Z)	BP	Inverse variance weighted (multiplicative random effects)	5e-06	14	0.00622666	0.0437088	0.0811908	0.0191235	0.0222775	192.931	21.0069	2210.71	0.994135	1.00625	1.04468	1.08458	Meta-analysis	0.250477
Glycosyl ceramide (d18:2/24:1, d18:1/24:2) levels	AD	Inverse variance weighted (multiplicative random effects)	5e-06	18	-0.131142	-0.0757135	-0.0202849	0.0282799	0.00742206	39.743	20.876	255.283	0.973301	0.877093	0.927082	0.979919	Chen et al.	0.25196
N-acetyl-2-aminooctanoate levels	BP	Inverse variance weighted (multiplicative random effects)	5e-06	18	0.00585023	0.0419885	0.0781267	0.0184379	0.0227687	76.4982	20.8467	952.645	0.986604	1.00587	1.04288	1.08126	Chen et al.	0.253792
1-lignoceroyl-GPC (24:0)	DEP	Inverse variance weighted (multiplicative random effects)	5e-06	13	-0.0939157	-0.0518396	-0.00976355	0.0214674	0.0157435	29.4064	20.9058	109.633	0.967397	0.91036	0.949481	0.990284	Meta-analysis	0.254413
Cholic acid glucuronide levels	DEP	Inverse variance weighted (multiplicative random effects)	5e-06	11	-0.0400224	-0.0220756	-0.00412871	0.00915655	0.0159131	33.9441	20.8867	139.469	0.97133	0.960768	0.978166	0.99588	Chen et al.	0.254413
4-ethylphenylsulfate	MS	Inverse variance weighted (multiplicative random effects)	5e-06	15	0.0335382	0.158264	0.282989	0.0636354	0.0128812	27.1129	20.9162	85.8611	0.96421	1.03411	1.17147	1.32709	Meta-analysis	0.257213
1-(1-enyl-palmitoyl)-2-oleoyl-GPC (P-16:0/18:1)*	MS	Inverse variance weighted (multiplicative random effects)	5e-08	8	0.0276971	0.131526	0.235354	0.0529737	0.0130338	64.6172	31.0408	122.05	0.983886	1.02808	1.14057	1.26536	Meta-analysis	0.257213
Phosphate to valine ratio	MS	Inverse variance weighted (multiplicative random effects)	5e-06	11	0.0325062	0.15653	0.280553	0.0632773	0.0133718	22.7159	19.3343	27.4914	0.950778	1.03304	1.16945	1.32386	Chen et al.	0.259824
Retinol (Vitamin A) to linoleoyl-arachidonoyl-glycerol (18:2 to 20:4) [2] ratio	BP	Inverse variance weighted (multiplicative random effects)	5e-06	13	0.013075	0.0979919	0.182909	0.043325	0.0237105	55.7578	21.2104	353.949	0.983439	1.01316	1.10295	1.2007	Chen et al.	0.259968
N-acetyl-3-methylhistidine levels	BP	Inverse variance weighted (multiplicative random effects)	5e-06	18	0.00445926	0.0334427	0.0624262	0.0147875	0.0237248	48.5432	20.9358	479.947	0.978293	1.00447	1.03401	1.06442	Chen et al.	0.259968
Ferulic acid 4-sulfate levels	BP	Inverse variance weighted (multiplicative random effects)	5e-06	15	-0.105678	-0.0565597	-0.00744111	0.0250605	0.0240127	44.2814	21.105	350.403	0.975979	0.899714	0.94501	0.992587	Chen et al.	0.260911
Sphingosine to phosphate ratio	ALS	Inverse variance weighted (multiplicative random effects)	5e-06	9	-0.161201	-0.0933534	-0.0255055	0.0346163	0.00700083	28.8836	21.2645	65.3655	0.875907	0.851121	0.910872	0.974817	Chen et al.	0.261998
laurate (12:0)	ALS	Inverse variance weighted (multiplicative random effects)	5e-06	15	0.0495547	0.183502	0.31745	0.0683406	0.00725051	23.0152	20.921	26.5758	0.958523	1.0508	1.20142	1.37362	Meta-analysis	0.261998
(R)-3-hydroxybutyrylcarnitine levels	ALS	Inverse variance weighted (multiplicative random effects)	5e-06	9	-0.232318	-0.133987	-0.0356551	0.0501692	0.00756937	25.9491	21.2956	38.4563	0.961888	0.792694	0.874602	0.964973	Chen et al.	0.261998
EDTA	ALS	Inverse variance weighted (multiplicative random effects)	5e-06	8	0.0531012	0.204982	0.356863	0.0774904	0.00816277	23.7303	21.3699	26.7089	0.962858	1.05454	1.2275	1.42884	Meta-analysis	0.261998
1-docosahexaenoyl-GPE (22:6)*	ALS	Inverse variance weighted (multiplicative random effects)	5e-08	7	0.0242867	0.0938955	0.163504	0.0355147	0.00819695	45.1987	33.3478	86.7533	0.978524	1.02458	1.09844	1.17763	Hysi et al.	0.261998
2-acetamidophenol sulfate levels	ALS	Inverse variance weighted (multiplicative random effects)	5e-06	10	-0.110502	-0.0634294	-0.0163567	0.0240167	0.00826487	22.2182	19.5966	26.4767	0.921914	0.895384	0.93854	0.983776	Chen et al.	0.261998
Aspartate to N-acetylglucosamine to N-acetylgalactosamine ratio	ALS	Inverse variance weighted (multiplicative random effects)	5e-06	10	-0.182215	-0.10456	-0.0269047	0.0396201	0.00831342	42.5451	20.9133	115.804	0.977376	0.833422	0.900721	0.973454	Chen et al.	0.261998
choline	ALS	Inverse variance weighted (multiplicative random effects)	5e-06	14	-0.202608	-0.116256	-0.0299047	0.0440569	0.00832062	31.9879	20.9713	68.6986	0.967239	0.816598	0.890247	0.970538	Meta-analysis	0.261998
3-phenylpropionate (hydrocinnamate)	SCZ	Inverse variance weighted (multiplicative random effects)	5e-06	8	0.0227772	0.106204	0.189631	0.0425646	0.0125914	33.3101	21.8344	78.8807	0.973666	1.02304	1.11205	1.2088	Meta-analysis	0.263404
4-acetylcatechol sulfate (1) levels	ANX	Inverse variance weighted (multiplicative random effects)	5e-06	5	-0.100913	-0.0590702	-0.0172275	0.0213483	0.00565798	21.5164	21.2841	22.1608	0.954202	0.904012	0.942641	0.98292	Chen et al.	0.263468
5alpha-pregnan-diol disulfate levels	ANX	Inverse variance weighted (multiplicative random effects)	5e-06	12	0.0105632	0.0365834	0.0626035	0.0132756	0.00585685	35.6125	20.8468	164.252	0.968112	1.01062	1.03726	1.0646	Chen et al.	0.263468
2-palmitoyl-GPE (16:0)*	ANX	Inverse variance weighted (multiplicative random effects)	5e-06	10	0.0152294	0.0528096	0.0903898	0.0191736	0.00588189	39.1395	22.1316	120.888	0.975208	1.01535	1.05423	1.0946	Hysi et al.	0.263468
1-(1-enyl-palmitoyl)-2-palmitoleoyl-GPC (P-16:0/16:1)*	MS	Inverse variance weighted (multiplicative random effects)	5e-08	10	0.0219126	0.107493	0.193074	0.0436637	0.0138223	71.3429	32.2133	185.691	0.985378	1.02215	1.11348	1.21297	Meta-analysis	0.263483
Ethyl alpha-glucopyranoside levels	MS	Inverse variance weighted (multiplicative random effects)	5e-06	15	-0.241223	-0.134203	-0.0271833	0.054602	0.0139773	22.6799	20.9382	25.6522	0.956921	0.785666	0.874412	0.973183	Chen et al.	0.263483
5,6-dihydrouridine levels	AD	Inverse variance weighted (multiplicative random effects)	5e-06	16	-0.108599	-0.0624602	-0.0163217	0.0235401	0.00796957	29.5805	21.2154	88.5174	0.966644	0.89709	0.93945	0.983811	Chen et al.	0.263609
palmitoyl sphingomyelin (d18:1/16:0)	AD	Inverse variance weighted (multiplicative random effects)	5e-08	7	-0.139068	-0.0798495	-0.0206314	0.0302133	0.00822097	46.3837	33.579	64.7765	0.978024	0.870169	0.923255	0.97958	Meta-analysis	0.265126
N-acetylcitrulline levels	SCZ	Inverse variance weighted (multiplicative random effects)	5e-06	13	0.00678885	0.0331309	0.0594729	0.0134398	0.0136963	131.931	21.1035	943.687	0.98462	1.00681	1.03369	1.06128	Chen et al.	0.265736
3-hydroxypyridine glucuronide levels	SCZ	Inverse variance weighted (multiplicative random effects)	5e-06	12	-0.128418	-0.0715291	-0.0146399	0.0290251	0.0137248	23.9904	21.0372	29.3582	0.959134	0.879485	0.930969	0.985467	Chen et al.	0.265736
Dodecadienoate (12:2) levels	SCZ	Inverse variance weighted (multiplicative random effects)	5e-08	5	-0.134357	-0.0748239	-0.0152912	0.0303738	0.0137613	78.5942	30.2881	191.521	0.988291	0.874278	0.927907	0.984825	Chen et al.	0.265736
Pyridoxal levels	SCZ	Inverse variance weighted (multiplicative random effects)	5e-06	18	0.0149408	0.0735352	0.13213	0.0298951	0.0139024	22.6037	15.5589	26.9354	0.956073	1.01505	1.07631	1.14126	Chen et al.	0.265736
N-alpha-acetylornithine levels	SCZ	Inverse variance weighted (multiplicative random effects)	5e-06	16	0.0150668	0.0746647	0.134263	0.0304071	0.0140688	26.9585	20.7912	91.1527	0.95701	1.01518	1.07752	1.14369	Chen et al.	0.265736
4-hydroxyphenylpyruvate	SCZ	Inverse variance weighted (multiplicative random effects)	5e-06	12	0.0243503	0.120774	0.217198	0.0491959	0.0140898	31.6833	20.9789	118.889	0.968301	1.02465	1.12837	1.24259	Meta-analysis	0.265736
eicosapentaenoate (EPA; 20:5n3)	SCZ	Inverse variance weighted (multiplicative random effects)	5e-06	17	-0.141323	-0.0783364	-0.0153495	0.0321362	0.0147836	42.5869	15.6421	363.794	0.969367	0.868209	0.924653	0.984768	Meta-analysis	0.265736
Adenosine 5'-diphosphate (ADP) to glycerate ratio	SCZ	Inverse variance weighted (multiplicative random effects)	5e-06	8	-0.107524	-0.0595481	-0.0115719	0.0244777	0.0149845	23.3212	20.4596	29.9984	0.962477	0.898055	0.94219	0.988495	Chen et al.	0.265736
Theophylline to EDTA ratio	SCZ	Inverse variance weighted (multiplicative random effects)	5e-06	9	-0.158771	-0.0879199	-0.0170689	0.0361484	0.0150078	22.5588	21.511	25.1672	0.959665	0.853192	0.915834	0.983076	Chen et al.	0.265736
oleoyl-oleoyl-glycerol (18:1/18:1) [2]*	SCZ	Inverse variance weighted (multiplicative random effects)	5e-06	11	0.0218893	0.11338	0.204871	0.046679	0.0151434	30.3482	20.9527	43.5006	0.969941	1.02213	1.12006	1.22737	Hysi et al.	0.265736
thioproline	SCZ	Inverse variance weighted (multiplicative random effects)	5e-06	7	0.0199579	0.104003	0.188048	0.04288	0.01529	23.8623	21.16	30.9672	0.954659	1.02016	1.1096	1.20689	Meta-analysis	0.265736
N-lactoyl valine levels	SCZ	Inverse variance weighted (multiplicative random effects)	5e-06	11	-0.289548	-0.160126	-0.0307041	0.0660316	0.0153088	21.7406	21.0348	23.6685	0.953655	0.748602	0.852036	0.969762	Chen et al.	0.265736
3-methylglutaconate levels	SCZ	Inverse variance weighted (multiplicative random effects)	5e-06	13	-0.0672869	-0.0372017	-0.00711648	0.0153496	0.0153664	97.8575	21.1464	557.998	0.990425	0.934927	0.963482	0.992909	Chen et al.	0.265736
Oleoyl-linoleoyl-glycerol (18:1 to 18:2) [2] to linoleoyl-arachidonoyl-glycerol (18:2 to 20:4) [2] ratio	ANX	Inverse variance weighted (multiplicative random effects)	5e-06	15	0.0115606	0.0406494	0.0697381	0.0148412	0.00616346	76.7018	20.8597	808.092	0.987829	1.01163	1.04149	1.07223	Chen et al.	0.266878
Tryptophan to pyruvate ratio	DEP	Inverse variance weighted (multiplicative random effects)	5e-06	13	0.00513441	0.0286413	0.0521483	0.0119933	0.0169355	22.5863	20.9128	25.1721	0.956063	1.00515	1.02906	1.05353	Chen et al.	0.267457
Phosphate to tyrosine ratio	MS	Inverse variance weighted (multiplicative random effects)	5e-06	19	0.0261485	0.13136	0.236571	0.0536792	0.0144001	26.14	20.9105	76.4743	0.963704	1.02649	1.14038	1.2669	Chen et al.	0.26746
Adenosine 5'-monophosphate (AMP) to proline ratio	DEP	Inverse variance weighted (multiplicative random effects)	5e-06	9	0.00493727	0.0278672	0.0507971	0.0116989	0.0172176	28.4751	21.3397	72.4913	0.96438	1.00495	1.02826	1.05211	Chen et al.	0.268636
Carboxyethyl-gaba levels	ALS	Inverse variance weighted (multiplicative random effects)	5e-06	12	-0.156758	-0.08958	-0.0224024	0.0342743	0.00895882	34.073	20.8691	79.5174	0.969455	0.854911	0.914315	0.977847	Chen et al.	0.269016
Pyridoxal levels	ALS	Inverse variance weighted (multiplicative random effects)	5e-06	18	0.0276667	0.110637	0.193607	0.0423318	0.00896024	22.6037	15.5589	26.9354	0.956073	1.02805	1.11699	1.21362	Chen et al.	0.269016
4-hydroxyhippurate	AD	Inverse variance weighted (multiplicative random effects)	5e-06	8	-0.209297	-0.119903	-0.0305088	0.0456093	0.00856574	23.81	20.9126	35.1042	0.957897	0.811154	0.887006	0.969952	Meta-analysis	0.269507
butyrylcarnitine	ALS	Inverse variance weighted (multiplicative random effects)	5e-08	10	-0.0575526	-0.0328234	-0.00809423	0.0126169	0.00928068	199.871	30.0584	1080.33	0.99494	0.944072	0.967709	0.991938	Hysi et al.	0.269678
alpha-ketoglutarate	ALS	Inverse variance weighted (multiplicative random effects)	5e-06	9	-0.244164	-0.139116	-0.0340688	0.0535958	0.0094409	33.8602	20.9706	123.421	0.973741	0.783359	0.870127	0.966505	Meta-analysis	0.269678
Ferulic acid 4-sulfate levels	ALS	Inverse variance weighted (multiplicative random effects)	5e-06	16	0.0111309	0.0459793	0.0808278	0.0177798	0.00970854	43.1449	21.105	350.403	0.97572	1.01119	1.04705	1.08418	Chen et al.	0.269678
pantothenate	ALS	Inverse variance weighted (multiplicative random effects)	5e-06	24	0.0225828	0.0942056	0.165828	0.0365423	0.00993768	26.689	20.85	74.7199	0.961779	1.02284	1.09879	1.18037	Meta-analysis	0.269678
N,N,N-trimethyl-5-aminovalerate levels	ALS	Inverse variance weighted (multiplicative random effects)	5e-08	6	-0.115306	-0.0654703	-0.0156348	0.0254263	0.0100267	57.9374	30.6806	135.939	0.985203	0.891094	0.936627	0.984487	Chen et al.	0.269678
serine	BP	Inverse variance weighted (multiplicative random effects)	5e-08	7	-0.169359	-0.0902949	-0.0112304	0.040339	0.0251949	123.462	29.8363	281.298	0.993041	0.844206	0.913662	0.988832	Meta-analysis	0.270596
4-hydroxyphenylacetoylcarnitine levels	BP	Inverse variance weighted (multiplicative random effects)	5e-06	17	-0.18708	-0.0997023	-0.0123241	0.0445807	0.0253226	32.671	20.8956	149.261	0.961905	0.829377	0.905107	0.987751	Chen et al.	0.270596
N-acetyl-aspartyl-glutamate (naag) levels	MS	Inverse variance weighted (multiplicative random effects)	5e-06	10	-0.0935422	-0.051797	-0.0100518	0.0212986	0.0150179	182.729	21.0227	1011.1	0.995009	0.9107	0.949522	0.989999	Chen et al.	0.271609
pyridoxate	MS	Inverse variance weighted (multiplicative random effects)	5e-06	10	-0.373651	-0.206672	-0.0396935	0.0851933	0.0152695	22.6738	20.7936	25.899	0.948697	0.688217	0.813286	0.961084	Meta-analysis	0.271609
hippurate	MS	Inverse variance weighted (multiplicative random effects)	5e-06	8	-0.37255	-0.205949	-0.0393487	0.0850004	0.0153962	23.2218	21.4457	25.3717	0.959124	0.688975	0.813874	0.961415	Meta-analysis	0.271609
oxalate (ethanedioate)	MS	Inverse variance weighted (multiplicative random effects)	5e-06	10	-0.358336	-0.197955	-0.0375744	0.0818269	0.015555	31.6846	20.8555	109.509	0.9508	0.698838	0.820407	0.963123	Meta-analysis	0.271609
Carnitine C18:2 levels	MS	Inverse variance weighted (multiplicative random effects)	5e-08	5	0.0212726	0.112738	0.204204	0.0466662	0.0156987	95.5112	33.178	301.083	0.991272	1.0215	1.11934	1.22655	Chen et al.	0.271609
Arachidonate (20:4n6) to pyruvate ratio	SCZ	Inverse variance weighted (multiplicative random effects)	5e-06	11	-0.147768	-0.0814972	-0.0152261	0.0338118	0.0159385	44.4528	20.918	262.52	0.977481	0.862631	0.921735	0.984889	Chen et al.	0.272004
1-arachidonoyl-GPE (20:4n6)*	BP	Inverse variance weighted (multiplicative random effects)	5e-08	6	-0.231192	-0.123075	-0.0149577	0.0551618	0.0256705	244.624	37.0724	921.751	0.996135	0.793587	0.884197	0.985154	Meta-analysis	0.272066
Glycine to serine ratio	DEP	Inverse variance weighted (multiplicative random effects)	5e-06	15	0.00230134	0.0132305	0.0241596	0.00557608	0.0176578	82.0146	20.872	816.253	0.987852	1.0023	1.01332	1.02445	Chen et al.	0.272224
1-(1-enyl-palmitoyl)-2-palmitoleoyl-GPC (P-16:0/16:1)*	DEP	Inverse variance weighted (multiplicative random effects)	5e-08	10	-0.0864954	-0.0472873	-0.00807915	0.0200042	0.018085	71.3429	32.2133	185.691	0.985378	0.91714	0.953813	0.991953	Meta-analysis	0.272314
Alpha-ketoglutarate to glutamate ratio	DEP	Inverse variance weighted (multiplicative random effects)	5e-06	14	0.00698943	0.0410937	0.075198	0.0174001	0.0181919	22.7148	20.9966	25.3099	0.957841	1.00701	1.04195	1.0781	Chen et al.	0.272314
glycosyl-N-palmitoyl-sphingosine (d18:1/16:0)	DEP	Inverse variance weighted (multiplicative random effects)	5e-08	9	-0.0411945	-0.0225027	-0.00381088	0.00953665	0.0182945	103.673	29.758	542.89	0.990394	0.959642	0.977749	0.996196	Meta-analysis	0.272314
Glycine to phosphate ratio	BP	Inverse variance weighted (multiplicative random effects)	5e-06	14	-0.0996877	-0.053016	-0.00634422	0.0238121	0.0259855	101.069	20.9804	1096.12	0.990438	0.90512	0.948365	0.993676	Chen et al.	0.273165
1-pentadecanoyl-2-docosahexaenoyl-GPC (15:0/22:6)*	AD	Inverse variance weighted (multiplicative random effects)	5e-06	17	0.0161197	0.0646082	0.113097	0.024739	0.00901218	23.7384	21.0345	44.7906	0.955069	1.01625	1.06674	1.11974	Hysi et al.	0.274579
beta-citrylglutamate	AD	Inverse variance weighted (multiplicative random effects)	5e-06	18	-0.0924501	-0.0527676	-0.0130851	0.0202462	0.00915263	94.7227	21.0425	873.814	0.990029	0.911695	0.9486	0.987	Meta-analysis	0.274579
2-linoleoyl-GPC (18:2)*	DEP	Inverse variance weighted (multiplicative random effects)	5e-06	12	0.00864098	0.0519897	0.0953385	0.0221167	0.0187382	23.8871	21.0373	37.0557	0.954476	1.00868	1.05336	1.10003	Hysi et al.	0.275749
maleate	DEP	Inverse variance weighted (multiplicative random effects)	5e-06	12	0.00801634	0.0505353	0.0930542	0.0216933	0.019831	22.3919	20.9306	26.1292	0.956276	1.00805	1.05183	1.09752	Meta-analysis	0.28084
1-(1-enyl-stearoyl)-2-linoleoyl-GPE (P-18:0/18:2)*	DEP	Inverse variance weighted (multiplicative random effects)	5e-06	13	0.00490004	0.0309504	0.0570008	0.013291	0.0198764	43.5935	20.874	184.06	0.978596	1.00491	1.03143	1.05866	Meta-analysis	0.28084
Aspartate to N-acetylglucosamine to N-acetylgalactosamine ratio	DEP	Inverse variance weighted (multiplicative random effects)	5e-06	10	0.0038481	0.024374	0.0448999	0.0104724	0.0199412	42.5451	20.9133	115.804	0.977376	1.00386	1.02467	1.04592	Chen et al.	0.28084
trigonelline (N'-methylnicotinate)	DEP	Inverse variance weighted (multiplicative random effects)	5e-06	12	0.00658725	0.0422831	0.077979	0.0182122	0.0202494	27.9819	21.3276	84.0796	0.967207	1.00661	1.04319	1.0811	Meta-analysis	0.28084
Sphingomyelin (d17:1/16:0, d18:1/15:0, d16:1/17:0) levels	DEP	Inverse variance weighted (multiplicative random effects)	5e-06	15	-0.0259339	-0.0140512	-0.00216849	0.00606261	0.0204666	42.4829	20.9336	294.747	0.977227	0.974399	0.986047	0.997834	Chen et al.	0.28084
1-dihomo-linolenoyl-GPE (20:3n3 or 6)*	DEP	Inverse variance weighted (multiplicative random effects)	5e-06	19	0.00420451	0.0273224	0.0504403	0.0117949	0.0205326	38.4445	10.9503	292.299	0.975055	1.00421	1.0277	1.05173	Hysi et al.	0.28084
Adenosine 5'-monophosphate (AMP) to cysteine ratio	DEP	Inverse variance weighted (multiplicative random effects)	5e-06	16	-0.0589676	-0.0319133	-0.00485887	0.0138033	0.0207772	22.1013	20.8646	28.111	0.957177	0.942737	0.968591	0.995153	Chen et al.	0.28084
1-arachidonoyl-GPI (20:4)*	DEP	Inverse variance weighted (multiplicative random effects)	5e-06	10	-0.0854884	-0.0462404	-0.00699229	0.0200245	0.0209332	37.4793	20.8971	86.3457	0.975406	0.918064	0.954812	0.993032	Hysi et al.	0.28084
stearoyl sphingomyelin (d18:1/18:0)	DEP	Inverse variance weighted (multiplicative random effects)	5e-08	10	-0.0721738	-0.0390242	-0.00587457	0.0169131	0.0210359	70.7446	31.703	170.195	0.984976	0.930369	0.961727	0.994143	Meta-analysis	0.28084
eicosapentaenoate (EPA; 20:5n3)	DEP	Inverse variance weighted (multiplicative random effects)	5e-06	18	-0.0784151	-0.0423449	-0.00627471	0.0184032	0.021394	42.1472	20.9164	363.794	0.973427	0.924581	0.958539	0.993745	Meta-analysis	0.281405
N-acetyltaurine	DEP	Inverse variance weighted (multiplicative random effects)	5e-06	14	-0.0674326	-0.036399	-0.00536535	0.0158335	0.0215128	39.3901	20.8276	159.879	0.973876	0.934791	0.964256	0.994649	Meta-analysis	0.281405
N,N,N-trimethyl-5-aminovalerate levels	AD	Inverse variance weighted (multiplicative random effects)	5e-08	6	-0.157555	-0.0896774	-0.0218003	0.0346312	0.00961153	57.9374	30.6806	135.939	0.985203	0.85423	0.914226	0.978436	Chen et al.	0.281793
5-oxoproline	ALS	Inverse variance weighted (multiplicative random effects)	5e-06	5	-0.0890967	-0.050332	-0.0115672	0.0197779	0.0109324	283.446	20.8811	1272.49	0.996662	0.914757	0.950914	0.988499	Meta-analysis	0.281793
11beta-hydroxyandrosterone glucuronide levels	ALS	Inverse variance weighted (multiplicative random effects)	5e-08	5	-0.0732137	-0.0413329	-0.00945216	0.0162657	0.0110501	76.3546	30.7346	142.866	0.988517	0.929402	0.95951	0.990592	Chen et al.	0.281793
Phenylalanine to tyrosine ratio	ALS	Inverse variance weighted (multiplicative random effects)	5e-06	10	-0.193873	-0.109201	-0.0245279	0.0432003	0.0114789	37.9257	21.2063	104.185	0.976083	0.823762	0.896551	0.97577	Chen et al.	0.281793
2-stearoyl-GPE (18:0)*	ALS	Inverse variance weighted (multiplicative random effects)	5e-06	15	0.0226228	0.101124	0.179624	0.0400515	0.011575	32.8107	21.0026	121.195	0.970235	1.02288	1.10641	1.19677	Meta-analysis	0.281793
Adenosine 5'-monophosphate (AMP) to alanine ratio	ALS	Inverse variance weighted (multiplicative random effects)	5e-06	10	-0.148835	-0.0837258	-0.018617	0.0332188	0.0117209	22.6028	21.061	25.152	0.958965	0.861712	0.919683	0.981555	Chen et al.	0.281793
quinate	ALS	Inverse variance weighted (multiplicative random effects)	5e-06	12	-0.21509	-0.120956	-0.0268216	0.0480276	0.0117869	24.4732	20.9931	37.8775	0.952902	0.806469	0.886073	0.973535	Meta-analysis	0.281793
2-hydroxy-3-methylvalerate	BP	Inverse variance weighted (multiplicative random effects)	5e-06	14	0.00903725	0.0806926	0.152348	0.0365588	0.0273003	38.0557	19.1784	111.815	0.972019	1.00908	1.08404	1.16457	Meta-analysis	0.284671
Guaiacol sulfate levels	ALS	Inverse variance weighted (multiplicative random effects)	5e-06	13	-0.165457	-0.0928361	-0.0202154	0.0370514	0.0122242	22.8894	20.8535	26.9943	0.959615	0.847506	0.911343	0.979988	Chen et al.	0.286505
3-hydroxyhexanoylcarnitine (1) levels	ALS	Inverse variance weighted (multiplicative random effects)	5e-06	11	-0.139629	-0.0782444	-0.01686	0.0313185	0.0124776	33.2547	20.8917	94.2856	0.938215	0.869681	0.924738	0.983281	Chen et al.	0.286505
eicosenoate (20:1)	ALS	Inverse variance weighted (multiplicative random effects)	5e-06	9	0.0446236	0.20857	0.372516	0.0836459	0.0126497	21.798	20.8452	22.9309	0.953391	1.04563	1.23191	1.45138	Meta-analysis	0.286505
Spermidine to choline ratio	ANX	Inverse variance weighted (multiplicative random effects)	5e-06	8	0.0168338	0.0614111	0.105988	0.0227435	0.00693063	25.3005	21.0738	35.7177	0.964731	1.01698	1.06334	1.11181	Chen et al.	0.287318
1-stearoyl-2-arachidonoyl-GPC (18:0/20:4)	ANX	Inverse variance weighted (multiplicative random effects)	5e-08	10	-0.0709408	-0.0409026	-0.0108644	0.0153256	0.00760985	360.458	29.8931	3154.51	0.997015	0.931517	0.959923	0.989194	Meta-analysis	0.287318
Adenosine 5'-monophosphate (AMP) to alanine ratio	ANX	Inverse variance weighted (multiplicative random effects)	5e-06	11	-0.117627	-0.0676897	-0.0177525	0.0254782	0.00788925	22.6582	21.061	25.152	0.958316	0.889028	0.93455	0.982404	Chen et al.	0.287318
Aspartate to citrate ratio	ANX	Inverse variance weighted (multiplicative random effects)	5e-06	10	0.0158871	0.0606782	0.105469	0.0228526	0.00792614	29.3139	21.1214	82.5666	0.967017	1.01601	1.06256	1.11123	Chen et al.	0.287318
1-(1-enyl-palmitoyl)-2-arachidonoyl-GPC (P-16:0/20:4)*	ANX	Inverse variance weighted (multiplicative random effects)	5e-08	8	-0.08835	-0.0507258	-0.0131017	0.019196	0.00822905	281.493	29.9507	1562.1	0.996782	0.91544	0.950539	0.986984	Meta-analysis	0.287318
Heneicosapentaenoate (21:5n3) levels	ANX	Inverse variance weighted (multiplicative random effects)	5e-06	8	-0.0801087	-0.0459601	-0.0118115	0.0174228	0.00834128	22.7131	21.2729	24.4433	0.961354	0.923016	0.95508	0.988258	Chen et al.	0.287318
Androsterone glucuronide to etiocholanolone glucuronide ratio	ANX	Inverse variance weighted (multiplicative random effects)	5e-08	9	-0.039557	-0.0226922	-0.0058275	0.00860446	0.00835775	114.198	31.2684	380.329	0.991544	0.961215	0.977563	0.994189	Chen et al.	0.287318
Spermidine to (N(1) + N(8))-acetylspermidine ratio	ANX	Inverse variance weighted (multiplicative random effects)	5e-06	13	-0.0433034	-0.0248337	-0.00636405	0.0094233	0.00840498	29.5126	21.0009	66.9434	0.96859	0.957621	0.975472	0.993656	Chen et al.	0.287318
2-linoleoyl-GPE (18:2)*	ANX	Inverse variance weighted (multiplicative random effects)	5e-06	18	0.0145291	0.0573494	0.10017	0.0218471	0.00866401	31.1921	20.9287	164.014	0.96962	1.01464	1.05903	1.10536	Hysi et al.	0.288578
2,3-dihydroxy-2-methylbutyrate levels	SCZ	Inverse variance weighted (multiplicative random effects)	5e-06	7	0.0146866	0.0827518	0.150817	0.0347272	0.0171763	22.7066	20.9288	27.4245	0.960337	1.01479	1.08627	1.16278	Chen et al.	0.28932
cysteine	BP	Inverse variance weighted (multiplicative random effects)	5e-06	15	-0.172383	-0.0911029	-0.00982268	0.0414695	0.0280301	23.0895	20.8328	31.6272	0.957466	0.841657	0.912924	0.990225	Meta-analysis	0.289943
Sphingomyelin (d17:1/14:0, d16:1/15:0) levels	DEP	Inverse variance weighted (multiplicative random effects)	5e-06	16	-0.0297611	-0.0160092	-0.00225729	0.00701627	0.0225058	28.8937	20.9133	117.849	0.967503	0.970677	0.984118	0.997745	Chen et al.	0.29145
sphingomyelin (d18:1/20:1, d18:2/20:0)*	DEP	Inverse variance weighted (multiplicative random effects)	5e-08	9	-0.0785511	-0.0422125	-0.0058739	0.0185401	0.0227969	89.6806	30.5256	312.111	0.990018	0.924455	0.958666	0.994143	Meta-analysis	0.292297
3-(3-amino-3-carboxypropyl)uridine levels	MS	Inverse variance weighted (multiplicative random effects)	5e-06	8	0.0172249	0.0969942	0.176764	0.0406986	0.0171615	25.3108	21.0746	37.4316	0.956478	1.01737	1.10185	1.19335	Chen et al.	0.292905
N-succinyl-phenylalanine levels	SCZ	Inverse variance weighted (multiplicative random effects)	5e-06	10	0.00731932	0.0425252	0.0777311	0.0179622	0.0179094	73.9088	20.9468	449.85	0.977215	1.00735	1.04344	1.08083	Chen et al.	0.293132
1-nonadecanoyl-GPC (19:0)	SCZ	Inverse variance weighted (multiplicative random effects)	5e-06	12	-0.143783	-0.0786537	-0.0135247	0.0332291	0.0179322	23.2198	21.1531	25.518	0.960521	0.866076	0.92436	0.986566	Hysi et al.	0.293132
Sphingomyelin (d18:0/18:0, d19:0/17:0) levels	SCZ	Inverse variance weighted (multiplicative random effects)	5e-06	16	0.0128527	0.0752134	0.137574	0.0318166	0.0180806	26.9079	21.0818	69.8784	0.949298	1.01294	1.07811	1.14749	Chen et al.	0.293132
Adenosine 5'-diphosphate (ADP) to EDTA ratio	ANX	Inverse variance weighted (multiplicative random effects)	5e-06	10	0.0110143	0.0441731	0.0773319	0.0169178	0.00902656	22.8954	21.4497	25.7594	0.959822	1.01108	1.04516	1.0804	Chen et al.	0.293138
1-(1-enyl-palmitoyl)-2-oleoyl-GPE (P-16:0/18:1)*	MS	Inverse variance weighted (multiplicative random effects)	5e-08	5	0.0484534	0.276896	0.505338	0.116552	0.0175146	53.0196	33.6197	104.509	0.983253	1.04965	1.31903	1.65755	Meta-analysis	0.294353
Maltotriose levels	MS	Inverse variance weighted (multiplicative random effects)	5e-06	13	0.0215756	0.124322	0.227069	0.0524219	0.0177124	23.003	20.8836	32.2298	0.957864	1.02181	1.13238	1.25492	Chen et al.	0.294353
Cytosine levels	MS	Inverse variance weighted (multiplicative random effects)	5e-06	6	-0.209579	-0.114548	-0.0195169	0.0484851	0.0181505	22.0388	21.0653	22.9859	0.961853	0.810926	0.891769	0.980672	Chen et al.	0.294592
Phosphate to oleoyl-linoleoyl-glycerol (18:1 to 18:2) [2] ratio	MS	Inverse variance weighted (multiplicative random effects)	5e-08	6	0.0265181	0.157375	0.288231	0.0667635	0.0184136	53.6386	30.8777	117.281	0.983641	1.02687	1.17043	1.33407	Chen et al.	0.294592
phenylalanyltryptophan	MS	Inverse variance weighted (multiplicative random effects)	5e-06	10	0.021362	0.126845	0.232328	0.0538178	0.0184266	23.579	21.3831	29.631	0.960177	1.02159	1.13524	1.26153	Hysi et al.	0.294592
ribonate	ANX	Inverse variance weighted (multiplicative random effects)	5e-06	8	0.00927322	0.0376709	0.0660685	0.0144886	0.00932141	48.5078	21.2936	181.135	0.981882	1.00932	1.03839	1.0683	Hysi et al.	0.295329
docosadienoate (22:2n6)	SCZ	Inverse variance weighted (multiplicative random effects)	5e-06	5	0.0272943	0.162398	0.297502	0.0689305	0.0184745	22.5292	21.2158	23.6034	0.885378	1.02767	1.17633	1.34649	Meta-analysis	0.295821
lactate	BP	Inverse variance weighted (multiplicative random effects)	5e-06	9	-0.231795	-0.12221	-0.0126254	0.0559105	0.0288291	22.7878	21.3688	26.3287	0.94515	0.793109	0.884962	0.987454	Meta-analysis	0.295842
1-(1-enyl-stearoyl)-GPC (P-18:0) *	DEP	Inverse variance weighted (multiplicative random effects)	5e-06	6	-0.123397	-0.0661303	-0.00886343	0.0292178	0.0236137	31.5433	21.2176	79.97	0.954758	0.883913	0.936009	0.991176	Hysi et al.	0.296946
Hydroxy-N6,N6,N6-trimethyllysine levels	DEP	Inverse variance weighted (multiplicative random effects)	5e-06	15	-0.0666839	-0.0357363	-0.00478874	0.0157896	0.0236181	22.8803	20.9193	28.8289	0.950822	0.935491	0.964895	0.995223	Chen et al.	0.296946
serine	SCZ	Inverse variance weighted (multiplicative random effects)	5e-08	7	-0.119363	-0.0650071	-0.0106514	0.0277325	0.0190742	123.462	29.8363	281.298	0.993041	0.887486	0.937061	0.989405	Meta-analysis	0.297194
Oleoyl-linoleoyl-glycerol (18:1 to 18:2) [2] to linoleoyl-arachidonoyl-glycerol (18:2 to 20:4) [2] ratio	SCZ	Inverse variance weighted (multiplicative random effects)	5e-06	15	0.00639921	0.0393787	0.0723583	0.0168263	0.0192677	76.7018	20.8597	808.092	0.987829	1.00642	1.04016	1.07504	Chen et al.	0.297194
2-linoleoyl-GPE (18:2)*	SCZ	Inverse variance weighted (multiplicative random effects)	5e-06	18	0.0133798	0.0823472	0.151315	0.0351875	0.0192713	31.1921	20.9287	164.014	0.96962	1.01347	1.08583	1.16336	Hysi et al.	0.297194
Cysteinylglycine disulfide levels	SCZ	Inverse variance weighted (multiplicative random effects)	5e-06	9	-0.132599	-0.0720911	-0.0115836	0.0308712	0.0195317	79.1508	20.951	426.21	0.988632	0.875817	0.930446	0.988483	Chen et al.	0.297194
3-hydroxyoctanoate	SCZ	Inverse variance weighted (multiplicative random effects)	5e-06	14	-0.130332	-0.0707535	-0.0111745	0.0303974	0.0199325	30.9048	20.9393	124.001	0.969723	0.877804	0.931692	0.988888	Meta-analysis	0.297194
Inosine to theophylline ratio	SCZ	Inverse variance weighted (multiplicative random effects)	5e-06	10	-0.130218	-0.0706909	-0.0111634	0.0303712	0.0199352	22.5979	20.8659	25.2559	0.952239	0.877904	0.93175	0.988899	Chen et al.	0.297194
Tauro-beta-muricholate levels	AD	Inverse variance weighted (multiplicative random effects)	5e-06	14	0.00980312	0.0417877	0.0737724	0.0163187	0.0104453	50.4667	21.0969	411.56	0.980967	1.00985	1.04267	1.07656	Chen et al.	0.29755
1-adrenoyl-GPC (22:4)*	AD	Inverse variance weighted (multiplicative random effects)	5e-06	13	0.0144932	0.0622132	0.109933	0.0243469	0.0106103	34.1914	21.2173	176.699	0.9668	1.0146	1.06419	1.1162	Hysi et al.	0.29755
3-phosphoglycerate	SCZ	Inverse variance weighted (multiplicative random effects)	5e-06	9	0.0185265	0.122477	0.226428	0.0530361	0.0209259	22.1189	20.7685	24.5595	0.959213	1.0187	1.13029	1.25411	Meta-analysis	0.298517
Arachidonoylcarnitine (C20:4) levels	SCZ	Inverse variance weighted (multiplicative random effects)	5e-08	8	-0.104296	-0.0564041	-0.00851237	0.0244345	0.0209783	203.4	33.6678	790.457	0.995484	0.900959	0.945157	0.991524	Chen et al.	0.298517
1-arachidonoyl-GPC (20:4n6)*	SCZ	Inverse variance weighted (multiplicative random effects)	5e-08	7	-0.133244	-0.0720251	-0.0108063	0.0312341	0.0211118	335.903	31.5147	2074.54	0.997223	0.875252	0.930508	0.989252	Meta-analysis	0.298517
Mannose to glycerol ratio	SCZ	Inverse variance weighted (multiplicative random effects)	5e-06	12	-0.152152	-0.0822451	-0.012338	0.0356669	0.0211149	32.5789	15.1296	136.261	0.965616	0.858858	0.921046	0.987738	Chen et al.	0.298517
phosphatidylcholine (16:0/22:5n3, 18:1/20:4)*	SCZ	Inverse variance weighted (multiplicative random effects)	5e-06	14	-0.0996163	-0.0538356	-0.00805496	0.0233575	0.0211747	52.2301	21.0179	427.183	0.97843	0.905185	0.947588	0.991977	Hysi et al.	0.298517
5alpha-androstan-3alpha,17alpha-diol monosulfate levels	MS	Inverse variance weighted (multiplicative random effects)	5e-08	5	-0.0668499	-0.0363992	-0.0059485	0.0155361	0.0191354	108.454	43.7331	218.886	0.992155	0.935336	0.964255	0.994069	Chen et al.	0.3021
Phosphoethanolamine to choline ratio	DEP	Inverse variance weighted (multiplicative random effects)	5e-06	13	0.00351106	0.0275617	0.0516124	0.0122707	0.0246955	22.9989	20.8699	34.5972	0.95225	1.00352	1.02795	1.05297	Chen et al.	0.302188
Sphingomyelin (d18:2/24:2) levels	DEP	Inverse variance weighted (multiplicative random effects)	5e-06	14	-0.0550424	-0.0293905	-0.0037386	0.0130877	0.024726	23.5564	21.3761	29.5796	0.955491	0.946445	0.971037	0.996268	Chen et al.	0.302188
Glutamate to alanine ratio	DEP	Inverse variance weighted (multiplicative random effects)	5e-06	7	0.00614154	0.0483019	0.0904623	0.0215104	0.0247351	26.1197	21.693	37.3849	0.937912	1.00616	1.04949	1.09468	Chen et al.	0.302188
N2-acetyl,N6-methyllysine levels	ALS	Inverse variance weighted (multiplicative random effects)	5e-08	6	0.00633555	0.0309073	0.055479	0.0125366	0.0136874	476.266	31.6483	1460.5	0.997219	1.00636	1.03139	1.05705	Chen et al.	0.302316
3-methoxycatechol sulfate (1)	ALS	Inverse variance weighted (multiplicative random effects)	5e-06	8	0.0686091	0.336481	0.604352	0.136669	0.0138161	22.9778	20.9016	27.4721	0.95717	1.07102	1.40001	1.83007	Meta-analysis	0.302316
Glutamine conjugate of C6H10O2 (2) levels	MS	Inverse variance weighted (multiplicative random effects)	5e-06	7	-0.335439	-0.182357	-0.0292752	0.0781031	0.0195524	29.1986	21.9666	68.8853	0.965631	0.715024	0.833304	0.971149	Chen et al.	0.303462
Glycerol to mannitol to sorbitol ratio	MS	Inverse variance weighted (multiplicative random effects)	5e-06	16	-0.219775	-0.119379	-0.0189837	0.0512222	0.0197737	22.3531	20.8986	24.8949	0.953005	0.8027	0.887471	0.981195	Chen et al.	0.303462
N-stearoyl-sphingosine (d18:1/18:0)*	MS	Inverse variance weighted (multiplicative random effects)	5e-08	8	-0.329969	-0.179023	-0.028077	0.0770132	0.0200947	60.9045	35.926	130.031	0.978734	0.718946	0.836087	0.972313	Meta-analysis	0.303462
3-methyl catechol sulfate (2) levels	MS	Inverse variance weighted (multiplicative random effects)	5e-06	12	-0.162038	-0.0878846	-0.013731	0.0378335	0.0201828	22.3807	20.8395	24.7248	0.954397	0.850409	0.915867	0.986363	Chen et al.	0.303462
Cholesterol to linoleoyl-arachidonoyl-glycerol (18:2 to 20:4) [1] ratio	AD	Inverse variance weighted (multiplicative random effects)	5e-06	9	-0.129983	-0.0733636	-0.0167443	0.0288874	0.0110966	50.8766	20.9333	260.539	0.974803	0.878111	0.929263	0.983395	Chen et al.	0.304567
Adenosine 5'-monophosphate (AMP) to glycine ratio	BP	Inverse variance weighted (multiplicative random effects)	5e-06	13	0.0068153	0.0701224	0.133429	0.0322995	0.0299309	45.0617	20.9367	320.443	0.978379	1.00684	1.07264	1.14274	Chen et al.	0.30473
2-ketocaprylate levels	SCZ	Inverse variance weighted (multiplicative random effects)	5e-06	19	-0.128193	-0.0690548	-0.009917	0.0301724	0.0220981	39.5551	20.8998	264.736	0.975334	0.879684	0.933276	0.990132	Chen et al.	0.308185
N-lactoyl phenylalanine levels	MS	Inverse variance weighted (multiplicative random effects)	5e-06	8	0.0351161	0.232176	0.429237	0.100541	0.0209285	22.482	20.9655	25.4496	0.942175	1.03574	1.26134	1.53608	Chen et al.	0.309227
Salicylate to caprylate (8:0) ratio	MS	Inverse variance weighted (multiplicative random effects)	5e-06	10	-0.28678	-0.15505	-0.0233203	0.0672092	0.0210559	22.1747	20.8439	26.1693	0.957236	0.750677	0.856372	0.976949	Chen et al.	0.309227
N-acetyl leucine levels	AD	Inverse variance weighted (multiplicative random effects)	5e-06	9	-0.172861	-0.0973363	-0.0218115	0.0385331	0.0115354	22.4534	20.8733	27.9053	0.950449	0.841254	0.907251	0.978425	Chen et al.	0.30925
Spermidine to 5-methylthioadenosine (MTA) ratio	AD	Inverse variance weighted (multiplicative random effects)	5e-06	12	-0.171868	-0.0966703	-0.0214722	0.0383664	0.0117467	23.8739	20.9146	28.7244	0.958323	0.84209	0.907855	0.978757	Chen et al.	0.30925
Adenosine 5'-diphosphate (ADP) to choline ratio	MS	Inverse variance weighted (multiplicative random effects)	5e-06	11	-0.173603	-0.09375	-0.0138972	0.0407412	0.0213854	22.8396	21.0306	25.8049	0.959881	0.840631	0.91051	0.986199	Chen et al.	0.310457
1-stearoyl-GPC (18:0)	AD	Inverse variance weighted (multiplicative random effects)	5e-06	22	0.0207625	0.0951455	0.169529	0.0379505	0.0121728	29.8112	21.0256	86.1603	0.967963	1.02098	1.09982	1.18475	Meta-analysis	0.313429
Carotene diol (3) levels	AD	Inverse variance weighted (multiplicative random effects)	5e-06	15	-0.165834	-0.0929691	-0.0201046	0.0371758	0.0123914	32.1286	20.8879	167.164	0.968909	0.847187	0.911222	0.980096	Chen et al.	0.313429
Taurine to glutamate ratio	ANX	Inverse variance weighted (multiplicative random effects)	5e-06	9	-0.0985737	-0.0558816	-0.0131895	0.0217817	0.0103018	23.5644	21.015	33.7867	0.962121	0.906129	0.945651	0.986897	Chen et al.	0.318619
1-(1-enyl-palmitoyl)-2-linoleoyl-GPC (P-16:0/18:2)*	MS	Inverse variance weighted (multiplicative random effects)	5e-06	14	0.0249341	0.176019	0.327103	0.077084	0.0224029	31.6272	20.9356	108.598	0.957743	1.02525	1.19246	1.38694	Meta-analysis	0.318951
taurocholate	MS	Inverse variance weighted (multiplicative random effects)	5e-06	9	-0.282557	-0.15201	-0.0214626	0.0666058	0.0224756	22.892	21.0033	26.9779	0.961101	0.753853	0.85898	0.978766	Meta-analysis	0.318951
2-arachidonoyl-GPE (20:4)*	BP	Inverse variance weighted (multiplicative random effects)	5e-06	14	-0.185106	-0.0967892	-0.00847261	0.0450595	0.0317112	39.2761	20.9871	196.672	0.976287	0.831016	0.907747	0.991563	Hysi et al.	0.320333
N-methyl-2-pyridone-5-carboxamide levels	MS	Inverse variance weighted (multiplicative random effects)	5e-06	9	-0.435442	-0.233664	-0.0318851	0.102948	0.0232246	23.7766	20.9089	34.271	0.954432	0.646978	0.791628	0.968618	Chen et al.	0.320902
docosadioate	MS	Inverse variance weighted (multiplicative random effects)	5e-06	10	0.0341897	0.251361	0.468533	0.110802	0.0232947	23.8958	14.6112	36.7834	0.960353	1.03478	1.28577	1.59765	Meta-analysis	0.320902
15-methylpalmitate	MS	Inverse variance weighted (multiplicative random effects)	5e-06	6	0.0279498	0.206249	0.384549	0.0909691	0.0233753	22.487	20.8807	24.4031	0.96055	1.02834	1.22906	1.46895	Hysi et al.	0.320902
dopamine sulfate (2)	PD	Inverse variance weighted (multiplicative random effects)	5e-06	14	0.0375132	0.11809	0.198667	0.0411107	0.00407246	35.7654	20.9107	167.847	0.974029	1.03823	1.12535	1.21978	Hysi et al.	0.322289
Argininate levels	PD	Inverse variance weighted (multiplicative random effects)	5e-08	5	-0.120712	-0.0712781	-0.0218444	0.0252212	0.00471166	71.2183	30.4475	128.315	0.988691	0.886289	0.931203	0.978392	Chen et al.	0.322289
3-bromo-5-chloro-2,6-dihydroxybenzoic acid levels	PD	Inverse variance weighted (multiplicative random effects)	5e-06	10	-0.164892	-0.0972217	-0.029551	0.0345259	0.00486393	43.223	21.0979	225.829	0.976252	0.847985	0.907355	0.970881	Chen et al.	0.322289
N-acetyl-beta-alanine	PD	Inverse variance weighted (multiplicative random effects)	5e-06	10	-0.299624	-0.176342	-0.0530607	0.0628988	0.00505372	43.7145	20.9222	221.457	0.976101	0.741097	0.838331	0.948322	Meta-analysis	0.322289
Sulfate of piperine metabolite C16H19NO3 (3) levels	PD	Inverse variance weighted (multiplicative random effects)	5e-06	14	-0.218131	-0.128066	-0.0380019	0.0459513	0.00531976	24.0325	21.0175	29.19	0.961329	0.80402	0.879795	0.962711	Chen et al.	0.322289
Adenosine 5'-diphosphate (ADP) to 2'-deoxyuridine ratio	PD	Inverse variance weighted (multiplicative random effects)	5e-06	11	0.0525441	0.177212	0.30188	0.0636061	0.00533486	22.6668	20.9351	25.4101	0.958931	1.05395	1.19388	1.3524	Chen et al.	0.322289
Cystathionine levels	PD	Inverse variance weighted (multiplicative random effects)	5e-06	17	0.0343117	0.11609	0.197869	0.0417238	0.00539663	27.088	20.8384	85.9539	0.960404	1.03491	1.1231	1.2188	Chen et al.	0.322289
Phosphate to mannose ratio	PD	Inverse variance weighted (multiplicative random effects)	5e-06	12	-0.181159	-0.105903	-0.0306482	0.0383956	0.00581168	38.0263	20.9864	216.499	0.975634	0.834303	0.899511	0.969817	Chen et al.	0.322289
vanillylmandelate (VMA)	PD	Inverse variance weighted (multiplicative random effects)	5e-08	6	0.0366048	0.127759	0.218913	0.0465071	0.00601285	80.2485	30.7254	260.545	0.986148	1.03728	1.13628	1.24472	Meta-analysis	0.322289
2-oleoyl-GPE (18:1)*	PD	Inverse variance weighted (multiplicative random effects)	5e-06	21	0.0320145	0.112358	0.192701	0.0409915	0.00612519	22.8088	20.8754	34.6816	0.948797	1.03253	1.11891	1.21252	Hysi et al.	0.322289
Dopamine 3-o-sulfate levels	PD	Inverse variance weighted (multiplicative random effects)	5e-06	7	0.0547535	0.195268	0.335783	0.0716912	0.00645471	24.7308	21.7296	31.1854	0.965306	1.05628	1.21564	1.39904	Chen et al.	0.322289
phenol sulfate	PD	Inverse variance weighted (multiplicative random effects)	5e-06	9	0.0541463	0.195454	0.336762	0.0720957	0.00670738	22.5366	21.0214	25.3185	0.960386	1.05564	1.21586	1.40041	Meta-analysis	0.322289
cystine	PD	Inverse variance weighted (multiplicative random effects)	5e-06	12	-0.293488	-0.17026	-0.0470326	0.0628712	0.00676739	24.7413	21.1683	44.5455	0.962828	0.745658	0.843445	0.954056	Meta-analysis	0.322289
3-methoxycatechol sulfate (1)	PD	Inverse variance weighted (multiplicative random effects)	5e-06	8	-0.239477	-0.138787	-0.0380967	0.0513725	0.00690115	22.9778	20.9016	27.4721	0.95717	0.787039	0.870414	0.96262	Meta-analysis	0.322289
cyclo(pro-val)	PD	Inverse variance weighted (multiplicative random effects)	5e-06	15	-0.271372	-0.157218	-0.0430629	0.0582422	0.00694696	22.1295	20.8702	25.7509	0.952611	0.762333	0.854518	0.957851	Hysi et al.	0.322289
Phosphate to serine ratio	MS	Inverse variance weighted (multiplicative random effects)	5e-06	11	-0.378474	-0.202715	-0.0269563	0.0896728	0.0237836	43.6002	21.0214	120.39	0.979081	0.684906	0.816511	0.973404	Chen et al.	0.322997
2-hydroxy-4-(methylthio)butanoic acid levels	ANX	Inverse variance weighted (multiplicative random effects)	5e-06	14	0.0125218	0.054096	0.0956701	0.0212113	0.0107619	34.4906	20.9684	131.116	0.972657	1.0126	1.05559	1.1004	Chen et al.	0.324883
Bilirubin (Z,Z) to androsterone glucuronide ratio	ANX	Inverse variance weighted (multiplicative random effects)	5e-08	8	0.00424373	0.0185217	0.0327997	0.00728468	0.0110045	244.458	31.4169	1161.79	0.995938	1.00425	1.01869	1.03334	Chen et al.	0.324883
myo-inositol	MS	Inverse variance weighted (multiplicative random effects)	5e-06	15	0.0234967	0.181801	0.340106	0.0807677	0.0243908	26.3721	20.8164	64	0.964545	1.02377	1.19938	1.4051	Meta-analysis	0.327719
1-(1-enyl-stearoyl)-2-docosahexaenoyl-GPE (P-18:0/22:6)*	SCZ	Inverse variance weighted (multiplicative random effects)	5e-06	9	0.0174069	0.13232	0.247233	0.0586292	0.0240145	21.5265	16.382	23.7883	0.95757	1.01756	1.14147	1.28048	Hysi et al.	0.328437
4-ethylphenylsulfate	SCZ	Inverse variance weighted (multiplicative random effects)	5e-06	15	-0.24819	-0.132748	-0.017306	0.0588991	0.0242073	27.1129	20.9162	85.8611	0.96421	0.780211	0.875686	0.982843	Meta-analysis	0.328437
cystine	SCZ	Inverse variance weighted (multiplicative random effects)	5e-06	11	0.0149223	0.115252	0.215581	0.0511886	0.0243528	24.8067	21.1683	44.5455	0.963318	1.01503	1.12216	1.24058	Meta-analysis	0.328437
N-acetylleucine	SCZ	Inverse variance weighted (multiplicative random effects)	5e-06	10	0.00762877	0.0595099	0.111391	0.02647	0.0245631	150.069	20.9668	1211.98	0.993692	1.00766	1.06132	1.11783	Meta-analysis	0.328437
Citrulline to ornithine ratio	MS	Inverse variance weighted (multiplicative random effects)	5e-06	15	-0.278538	-0.14873	-0.0189215	0.0662288	0.0247233	24.3275	21.1783	41.6932	0.961635	0.756889	0.861802	0.981256	Chen et al.	0.32869
glycochenodeoxycholate sulfate	AD	Inverse variance weighted (multiplicative random effects)	5e-08	6	-0.10917	-0.0608574	-0.012545	0.0246492	0.0135513	86.6551	32.7747	246.265	0.990292	0.896578	0.940957	0.987533	Hysi et al.	0.328757
Linoleoylcholine levels	AD	Inverse variance weighted (multiplicative random effects)	5e-06	14	-0.124975	-0.0696227	-0.0142708	0.0282408	0.0136889	22.7688	20.9805	27.8974	0.955524	0.882519	0.932746	0.985831	Chen et al.	0.328757
3-phosphoglycerate	AD	Inverse variance weighted (multiplicative random effects)	5e-06	9	-0.214235	-0.119168	-0.0241005	0.0485037	0.014015	22.1189	20.7685	24.5595	0.959213	0.807159	0.887659	0.976188	Meta-analysis	0.328757
Adenosine 5'-diphosphate (ADP) to creatine ratio	AD	Inverse variance weighted (multiplicative random effects)	5e-06	13	0.0127582	0.063089	0.11342	0.025679	0.0140168	23.3925	20.8767	37.287	0.958698	1.01284	1.06512	1.1201	Chen et al.	0.328757
glycochenodeoxycholate sulfate	SCZ	Inverse variance weighted (multiplicative random effects)	5e-08	6	-0.180379	-0.0962168	-0.0120541	0.0429401	0.0250443	86.6551	32.7747	246.265	0.990292	0.834953	0.908267	0.988018	Hysi et al.	0.331454
Methyl vanillate sulfate levels	MS	Inverse variance weighted (multiplicative random effects)	5e-06	10	0.0213484	0.175773	0.330198	0.0787882	0.0256838	22.5005	21.1364	25.897	0.929447	1.02158	1.19217	1.39124	Chen et al.	0.337903
carnitine	ALS	Inverse variance weighted (multiplicative random effects)	5e-08	11	-0.110171	-0.0607758	-0.0113803	0.0252018	0.0158842	144.701	30.5402	922.586	0.993425	0.895681	0.941034	0.988684	Meta-analysis	0.338994
caprylate (8:0)	ALS	Inverse variance weighted (multiplicative random effects)	5e-06	9	0.0240944	0.130415	0.236735	0.0542451	0.0162089	32.7444	20.8896	112.255	0.971708	1.02439	1.1393	1.26711	Meta-analysis	0.338994
Mannose to fructose ratio	ALS	Inverse variance weighted (multiplicative random effects)	5e-06	11	-0.165176	-0.0909662	-0.0167568	0.037862	0.0162801	24.3557	21.0347	40.2166	0.96256	0.847745	0.913049	0.983383	Chen et al.	0.338994
1-linoleoyl-2-linolenoyl-GPC (18:2/18:3)*	ANX	Inverse variance weighted (multiplicative random effects)	5e-06	16	0.0168326	0.0758178	0.134803	0.0300945	0.011758	44.697	21.2146	362.358	0.975673	1.01698	1.07877	1.14431	Meta-analysis	0.339415
Mannonate levels	ALS	Inverse variance weighted (multiplicative random effects)	5e-06	9	-0.136505	-0.075051	-0.0135972	0.031354	0.0166808	43.1114	20.9286	200.289	0.978868	0.872402	0.927696	0.986495	Chen et al.	0.341825
3-formylindole levels	ALS	Inverse variance weighted (multiplicative random effects)	5e-08	5	-0.0447698	-0.0245465	-0.00432312	0.010318	0.0173603	225.932	39.2912	728.015	0.985198	0.956218	0.975752	0.995686	Chen et al.	0.343319
Taurodeoxycholate levels	ALS	Inverse variance weighted (multiplicative random effects)	5e-06	9	0.0155584	0.0890441	0.16253	0.0374927	0.0175503	22.6258	21.0823	24.5821	0.960329	1.01568	1.09313	1.17648	Chen et al.	0.343319
Glucuronide of piperine metabolite C17H21NO3 (4) levels	ALS	Inverse variance weighted (multiplicative random effects)	5e-06	9	0.0120087	0.0705048	0.129001	0.029845	0.0181585	36.8625	21.1964	148.37	0.975786	1.01208	1.07305	1.13769	Chen et al.	0.343319
methyl-4-hydroxybenzoate sulfate	ALS	Inverse variance weighted (multiplicative random effects)	5e-06	13	-0.312326	-0.170689	-0.0290527	0.0722636	0.0181748	24.1476	21.0747	44.6314	0.961772	0.731743	0.843083	0.971365	Meta-analysis	0.343319
Beta-hydroxyisovaleroylcarnitine levels	ALS	Inverse variance weighted (multiplicative random effects)	5e-06	13	-0.156572	-0.0854891	-0.0144057	0.036267	0.0184126	44.8189	20.9417	252.645	0.976364	0.85507	0.918063	0.985698	Chen et al.	0.343319
1-dihomo-linoleoyl-GPC (20:2)*	ALS	Inverse variance weighted (multiplicative random effects)	5e-06	11	0.0114896	0.0685192	0.125549	0.0290968	0.018529	37.273	21.0155	179.068	0.975348	1.01156	1.07092	1.13377	Hysi et al.	0.343319
Tryptophan to pyruvate ratio	ALS	Inverse variance weighted (multiplicative random effects)	5e-06	13	0.0146958	0.0884885	0.162281	0.0376493	0.0187565	22.5863	20.9128	25.1721	0.956063	1.0148	1.09252	1.17619	Chen et al.	0.343319
lysine	ALS	Inverse variance weighted (multiplicative random effects)	5e-08	6	-0.197498	-0.10764	-0.0177821	0.0458459	0.0188812	68.2155	30.3912	121.926	0.987279	0.820782	0.897951	0.982375	Meta-analysis	0.343319
cyclo(pro-val)	MS	Inverse variance weighted (multiplicative random effects)	5e-06	12	-0.280432	-0.14895	-0.017469	0.0670823	0.0263909	22.4013	20.8873	25.7509	0.95335	0.755458	0.861612	0.982683	Hysi et al.	0.343626
azelate (nonanedioate)	DEP	Inverse variance weighted (multiplicative random effects)	5e-06	16	-0.0612641	-0.0322904	-0.00331682	0.0147825	0.0289347	23.9673	20.8709	30.7038	0.960134	0.940575	0.968225	0.996689	Hysi et al.	0.344098
Docosatrienoate (22:3n6) levels	DEP	Inverse variance weighted (multiplicative random effects)	5e-06	10	-0.073367	-0.0386418	-0.00391665	0.0177169	0.0291784	29.1544	21.9606	81.8341	0.960691	0.92926	0.962095	0.996091	Chen et al.	0.344098
Ceramide (d18:1/14:0, d16:1/16:0) levels	DEP	Inverse variance weighted (multiplicative random effects)	5e-06	17	-0.036978	-0.0194721	-0.00196622	0.00893159	0.0292469	30.9947	21.7029	142.116	0.968436	0.963697	0.980716	0.998036	Chen et al.	0.344098
N-lactoyl tyrosine levels	DEP	Inverse variance weighted (multiplicative random effects)	5e-06	10	-0.0531742	-0.027989	-0.00280375	0.0128496	0.0293913	22.5291	21.26	25.0168	0.950079	0.948215	0.972399	0.9972	Chen et al.	0.344098
Ascorbic acid 2-sulfate levels	DEP	Inverse variance weighted (multiplicative random effects)	5e-06	14	0.00254354	0.0257855	0.0490274	0.0118581	0.0296678	25.0177	20.9804	46.4145	0.944947	1.00255	1.02612	1.05025	Chen et al.	0.344098
thioproline	DEP	Inverse variance weighted (multiplicative random effects)	5e-06	7	0.00631707	0.0643719	0.122427	0.0296198	0.0297599	23.8623	21.16	30.9672	0.954659	1.00634	1.06649	1.13024	Meta-analysis	0.344098
Bilirubin (Z,Z) to taurocholate ratio	AD	Inverse variance weighted (multiplicative random effects)	5e-06	10	-0.14345	-0.0794542	-0.0154583	0.032651	0.0149561	37.8485	21.0002	154.925	0.965292	0.866364	0.92362	0.984661	Chen et al.	0.344525
Phosphate to linoleoyl-arachidonoyl-glycerol (18:2 to 20:4) [2] ratio	BP	Inverse variance weighted (multiplicative random effects)	5e-06	13	0.00686309	0.093372	0.179881	0.0441372	0.0343878	56.0421	20.9886	346.895	0.983478	1.00689	1.09787	1.19707	Chen et al.	0.344678
1-eicosenoyl-GPC (20:1)*	PD	Inverse variance weighted (multiplicative random effects)	5e-06	8	-0.263467	-0.151562	-0.0396573	0.0570944	0.00794045	24.5186	22.6505	28.2714	0.955701	0.768383	0.859364	0.961119	Hysi et al.	0.346423
maltose	PD	Inverse variance weighted (multiplicative random effects)	5e-06	7	-0.225935	-0.12973	-0.0335257	0.049084	0.00821686	23.456	21.3408	33.1646	0.962382	0.79777	0.878332	0.96703	Hysi et al.	0.346423
Succinate to proline ratio	PD	Inverse variance weighted (multiplicative random effects)	5e-06	5	-0.148389	-0.0850777	-0.0217661	0.0323018	0.00844265	38.9756	20.9513	107.348	0.975974	0.862095	0.918441	0.978469	Chen et al.	0.346423
Glycerol to carnitine ratio	PD	Inverse variance weighted (multiplicative random effects)	5e-06	15	-0.246011	-0.140965	-0.0359185	0.053595	0.00853389	25.5932	20.9827	52.778	0.963517	0.781914	0.86852	0.964719	Chen et al.	0.346423
1-linoleoyl-2-docosahexaenoyl-GPC (18:2/22:6)*	DEP	Inverse variance weighted (multiplicative random effects)	5e-06	18	-0.0641011	-0.0336324	-0.00316365	0.0155453	0.0305018	30.0459	21.0506	120.42	0.968389	0.93791	0.966927	0.996841	Hysi et al.	0.349556
Succinate to proline ratio	ANX	Inverse variance weighted (multiplicative random effects)	5e-06	5	0.0107463	0.0498486	0.088951	0.0199502	0.0124664	38.9756	20.9513	107.348	0.975974	1.0108	1.05111	1.09303	Chen et al.	0.349746
trimethylamine N-oxide	ANX	Inverse variance weighted (multiplicative random effects)	5e-06	12	0.0143028	0.0670056	0.119708	0.0268892	0.0127056	22.6614	20.9883	28.25	0.953559	1.01441	1.0693	1.12717	Meta-analysis	0.349746
5,6-dihydrothymine	ANX	Inverse variance weighted (multiplicative random effects)	5e-06	9	0.0133996	0.0633424	0.113285	0.025481	0.0129237	28.8565	20.9575	71.8606	0.953878	1.01349	1.06539	1.11995	Meta-analysis	0.349746
thioproline	BP	Inverse variance weighted (multiplicative random effects)	5e-06	7	0.00799586	0.124192	0.240388	0.0592838	0.0361822	23.8623	21.16	30.9672	0.954659	1.00803	1.13223	1.27174	Meta-analysis	0.35124
3-phosphoglycerate to adenosine 5'-diphosphate (ADP) ratio	BP	Inverse variance weighted (multiplicative random effects)	5e-06	9	0.00313611	0.0487281	0.0943202	0.0232612	0.0361869	24.7639	21.5642	31.1697	0.963117	1.00314	1.04993	1.09891	Chen et al.	0.35124
1-palmitoyl-2-docosahexaenoyl-GPC (16:0/22:6)	BP	Inverse variance weighted (multiplicative random effects)	5e-06	19	-0.23961	-0.123724	-0.00783902	0.0591252	0.0363864	41.9529	20.7626	181.885	0.977333	0.786935	0.883623	0.992192	Meta-analysis	0.35124
choline	BP	Inverse variance weighted (multiplicative random effects)	5e-06	14	0.00553566	0.0880084	0.170481	0.0420779	0.0364781	31.9879	20.9713	68.6986	0.967239	1.00555	1.092	1.18588	Meta-analysis	0.35124
2-hydroxypalmitate	BP	Inverse variance weighted (multiplicative random effects)	5e-06	8	-0.169833	-0.087653	-0.00547289	0.0419286	0.0365703	30.3399	20.9401	75.4931	0.959634	0.843806	0.916079	0.994542	Meta-analysis	0.35124
1-palmityl-2-oleoyl-GPC (O-16:0/18:1)*	BP	Inverse variance weighted (multiplicative random effects)	5e-06	11	0.00553843	0.0894326	0.173327	0.0428031	0.0366723	26.3824	11.6354	70.8507	0.95726	1.00555	1.09355	1.18925	Hysi et al.	0.35124
4-methyl-2-oxopentanoate	BP	Inverse variance weighted (multiplicative random effects)	5e-06	10	0.00511682	0.0845431	0.163969	0.0405236	0.0369544	29.6219	20.9995	67.3963	0.967746	1.00513	1.08822	1.17818	Meta-analysis	0.351338
3-hydroxy-5-cholestenoic acid	MS	Inverse variance weighted (multiplicative random effects)	5e-06	14	-0.217698	-0.115286	-0.0128745	0.0522509	0.0273562	44.0623	21.0449	295.632	0.978572	0.804368	0.891111	0.987208	Hysi et al.	0.35256
Picolinate levels	BP	Inverse variance weighted (multiplicative random effects)	5e-06	16	0.00346214	0.0592427	0.115023	0.0284595	0.0373743	35.0611	21.309	107.833	0.973261	1.00347	1.06103	1.1219	Chen et al.	0.352737
2-linoleoyl-GPE (18:2)*	DEP	Inverse variance weighted (multiplicative random effects)	5e-06	18	0.00288547	0.031752	0.0606185	0.0147278	0.0310899	31.1921	20.9287	164.014	0.96962	1.00289	1.03226	1.06249	Hysi et al.	0.353171
Alpha-ketoglutarate to ornithine ratio	DEP	Inverse variance weighted (multiplicative random effects)	5e-06	15	0.00196326	0.0232383	0.0445133	0.0108546	0.0322846	23.5415	21.1394	43.3132	0.960353	1.00197	1.02351	1.04552	Chen et al.	0.357252
Alpha-tocopherol to glycerol ratio	DEP	Inverse variance weighted (multiplicative random effects)	5e-06	8	0.00556454	0.067072	0.128579	0.0313814	0.032572	22.0139	20.9246	24.434	0.942551	1.00558	1.06937	1.13721	Chen et al.	0.357252
phosphatidylcholine (18:0/20:2, 20:0/18:2, 18:1/20:1)*	DEP	Inverse variance weighted (multiplicative random effects)	5e-06	21	0.00207318	0.0256893	0.0493054	0.012049	0.0330018	41.5767	20.9421	393.583	0.977066	1.00208	1.02602	1.05054	Hysi et al.	0.357252
Docosatrienoate (22:3n3) levels	DEP	Inverse variance weighted (multiplicative random effects)	5e-06	14	0.00182339	0.022628	0.0434326	0.0106146	0.0330248	33.3098	20.8462	171.014	0.97191	1.00183	1.02289	1.04439	Chen et al.	0.357252
1-oleoyl-GPC (18:1)	DEP	Inverse variance weighted (multiplicative random effects)	5e-06	9	0.00228264	0.0286474	0.0550122	0.0134514	0.0331968	31.1869	20.8678	91.6998	0.971175	1.00229	1.02906	1.05655	Meta-analysis	0.357252
cholesterol	DEP	Inverse variance weighted (multiplicative random effects)	5e-06	13	-0.0617454	-0.0321488	-0.00255209	0.0151003	0.0332536	29.5307	21.5627	56.3282	0.948718	0.940122	0.968363	0.997451	Meta-analysis	0.357252
Glycine to alanine ratio	DEP	Inverse variance weighted (multiplicative random effects)	5e-06	10	0.000876991	0.0111404	0.0214038	0.00523642	0.0333803	109.872	21.3938	886.933	0.988083	1.00088	1.0112	1.02163	Chen et al.	0.357252
Carnitine C5:1 levels	MS	Inverse variance weighted (multiplicative random effects)	5e-06	13	-0.165748	-0.0875991	-0.00944992	0.039872	0.02802	26.7235	19.116	63.2501	0.961722	0.847259	0.916128	0.990595	Chen et al.	0.357467
Ornithine to phosphate ratio	ANX	Inverse variance weighted (multiplicative random effects)	5e-06	9	0.00799053	0.0395501	0.0711097	0.0161018	0.0140396	25.4124	20.8702	40.9605	0.954786	1.00802	1.04034	1.0737	Chen et al.	0.361867
5alpha-androstan-3beta,17beta-diol disulfate	ANX	Inverse variance weighted (multiplicative random effects)	5e-08	10	-0.0387898	-0.0215286	-0.00426738	0.00880674	0.014503	139.348	30.4796	846.432	0.993499	0.961953	0.978701	0.995742	Meta-analysis	0.361867
1-(1-enyl-oleoyl)-2-docosahexaenoyl-GPE (P-18:1/22:6)*	ANX	Inverse variance weighted (multiplicative random effects)	5e-06	10	-0.0751247	-0.0416779	-0.00823104	0.0170647	0.0145923	23.0475	20.9325	26.2577	0.954598	0.927628	0.959179	0.991803	Hysi et al.	0.361867
Pentadecanoate (15:0) levels	ANX	Inverse variance weighted (multiplicative random effects)	5e-06	9	-0.10354	-0.0573975	-0.0112555	0.0235419	0.0147645	23.0592	21.0973	27.3604	0.954752	0.90164	0.944219	0.988808	Chen et al.	0.361867
phosphatidylcholine (18:0/20:2, 20:0/18:2, 18:1/20:1)*	ANX	Inverse variance weighted (multiplicative random effects)	5e-06	21	0.0087591	0.0448807	0.0810023	0.0184294	0.0148803	41.5767	20.9421	393.583	0.977066	1.0088	1.0459	1.08437	Hysi et al.	0.361867
Carnitine C4 levels	ANX	Inverse variance weighted (multiplicative random effects)	5e-08	11	0.00596068	0.0308432	0.0557257	0.0126952	0.0151187	156.431	32.2622	947.689	0.993146	1.00598	1.03132	1.05731	Chen et al.	0.361867
Glutamate to kynurenine ratio	ANX	Inverse variance weighted (multiplicative random effects)	5e-06	17	0.00981904	0.0512894	0.0927597	0.0211583	0.0153475	24.0147	20.9997	38.6629	0.96072	1.00987	1.05263	1.0972	Chen et al.	0.361867
2-palmitoleoyl-GPC (16:1) levels	ANX	Inverse variance weighted (multiplicative random effects)	5e-06	18	-0.0846449	-0.0467512	-0.00885744	0.0193335	0.0156001	23.5072	17.5159	42.765	0.957847	0.918839	0.954325	0.991182	Chen et al.	0.361867
S-methylmethionine levels	BP	Inverse variance weighted (multiplicative random effects)	5e-06	8	0.00229939	0.0441585	0.0860176	0.0213567	0.0386714	22.3564	21.029	25.8374	0.960822	1.0023	1.04515	1.08983	Chen et al.	0.362334
Docosatrienoate (22:3n3) levels	BP	Inverse variance weighted (multiplicative random effects)	5e-06	12	0.00379214	0.075193	0.146594	0.036429	0.0390086	35.137	20.8462	171.014	0.973831	1.0038	1.07809	1.15788	Chen et al.	0.362864
Fructosyllysine levels	BP	Inverse variance weighted (multiplicative random effects)	5e-06	14	-0.159728	-0.0818402	-0.003952	0.0397389	0.0394512	23.4157	21.0416	28.1653	0.960103	0.852375	0.921419	0.996056	Chen et al.	0.36436
isoleucylleucine/leucylisoleucine	MS	Inverse variance weighted (multiplicative random effects)	5e-06	6	-0.187545	-0.0988478	-0.0101508	0.0452536	0.0289394	34.151	21.106	81.2795	0.974448	0.828992	0.905881	0.989901	Hysi et al.	0.365505
Ethyl beta-glucopyranoside levels	ANX	Inverse variance weighted (multiplicative random effects)	5e-06	9	0.00570829	0.0309639	0.0562195	0.0128855	0.0162612	85.2773	21.0095	587.066	0.987545	1.00572	1.03145	1.05783	Chen et al.	0.365766
Theophylline to EDTA ratio	ANX	Inverse variance weighted (multiplicative random effects)	5e-06	9	-0.0932153	-0.0512878	-0.00936023	0.0213916	0.0165044	22.5588	21.511	25.1672	0.959665	0.910997	0.950005	0.990683	Chen et al.	0.365766
gamma-glutamylglutamine	ANX	Inverse variance weighted (multiplicative random effects)	5e-06	13	-0.100611	-0.055332	-0.010053	0.0231016	0.0166129	35.4064	20.9376	156.707	0.973863	0.904285	0.946171	0.989997	Meta-analysis	0.365766
4-androsten-3beta,17beta-diol monosulfate (2)	MS	Inverse variance weighted (multiplicative random effects)	5e-06	18	-0.142541	-0.0750391	-0.00753736	0.0344397	0.0293423	35.5602	21.0341	141.378	0.973292	0.867152	0.927707	0.992491	Hysi et al.	0.366006
Phosphate to cysteine ratio	MS	Inverse variance weighted (multiplicative random effects)	5e-06	12	-0.280443	-0.147543	-0.014643	0.0678062	0.0295587	23.0873	21.0956	26.138	0.960261	0.755449	0.862825	0.985464	Chen et al.	0.366006
1-pentadecanoyl-2-docosahexaenoyl-GPC (15:0/22:6)*	BP	Inverse variance weighted (multiplicative random effects)	5e-06	16	-0.268773	-0.13752	-0.00626726	0.0669658	0.0400155	23.8958	21.0345	44.7906	0.955821	0.764317	0.871517	0.993752	Hysi et al.	0.366951
hypoxanthine	PD	Inverse variance weighted (multiplicative random effects)	5e-06	12	0.0244476	0.100026	0.175604	0.0385603	0.00948637	22.6214	20.8865	24.6288	0.959465	1.02475	1.1052	1.19197	Hysi et al.	0.367471
Maltose to sucrose ratio	PD	Inverse variance weighted (multiplicative random effects)	5e-06	11	0.0265303	0.109166	0.191801	0.0421609	0.00961818	22.6053	21.6132	25.5582	0.958534	1.02689	1.11535	1.21143	Chen et al.	0.367471
3-hydroxybutyroylglycine levels	BP	Inverse variance weighted (multiplicative random effects)	5e-06	13	-0.119241	-0.0608958	-0.00255018	0.0297682	0.040789	63.1139	20.9949	445.62	0.976975	0.887594	0.940921	0.997453	Chen et al.	0.367899
1-(1-enyl-stearoyl)-2-oleoyl-GPC (P-18:0/18:1)	BP	Inverse variance weighted (multiplicative random effects)	5e-06	15	0.0024962	0.0599868	0.117477	0.029332	0.0408448	28.4393	21.3669	69.1299	0.966534	1.0025	1.06182	1.12466	Hysi et al.	0.367899
1-stearoyl-2-linoleoyl-GPC (18:0/18:2)*	BP	Inverse variance weighted (multiplicative random effects)	5e-08	5	0.00843042	0.205592	0.402753	0.100593	0.0409726	106.444	46.1237	324.327	0.990777	1.00847	1.22825	1.49594	Meta-analysis	0.367899
Sphingomyelin (d18:1/22:2, d18:2/22:1, d16:1/24:2) levels	SCZ	Inverse variance weighted (multiplicative random effects)	5e-06	14	0.00745515	0.0697186	0.131982	0.0317671	0.0281864	36.4431	21.25	147.37	0.97449	1.00748	1.07221	1.14109	Chen et al.	0.369271
3-(4-hydroxyphenyl)lactate	ANX	Inverse variance weighted (multiplicative random effects)	5e-06	24	0.0105275	0.0591874	0.107847	0.0248265	0.0171236	32.4318	20.8487	185.013	0.968378	1.01058	1.06097	1.11388	Meta-analysis	0.370726
Cis-4-decenoylcarnitine (C10:1) levels	MS	Inverse variance weighted (multiplicative random effects)	5e-06	10	0.00666808	0.0705328	0.134398	0.0325841	0.0304151	91.5619	21.0894	635.48	0.988593	1.00669	1.07308	1.14385	Chen et al.	0.372954
hexanoylcarnitine	MS	Inverse variance weighted (multiplicative random effects)	5e-08	5	0.00682397	0.0746942	0.142564	0.0346277	0.0310004	319.252	64.1177	1266.07	0.995955	1.00685	1.07755	1.15323	Meta-analysis	0.373596
Phosphate to glucose ratio	MS	Inverse variance weighted (multiplicative random effects)	5e-06	12	-0.337827	-0.176969	-0.0161116	0.0820702	0.0310591	22.3399	20.8561	25.6667	0.958241	0.713319	0.837806	0.984017	Chen et al.	0.373596
cinnamoylglycine	BP	Inverse variance weighted (multiplicative random effects)	5e-06	13	-0.185124	-0.0942731	-0.00342262	0.0463523	0.0419678	42.1473	21.0092	273.96	0.975907	0.831002	0.910034	0.996583	Meta-analysis	0.374237
andro steroid monosulfate (1)*	BP	Inverse variance weighted (multiplicative random effects)	5e-06	15	-0.12525	-0.0637349	-0.00221969	0.0313853	0.042283	70.966	20.9685	564.104	0.986755	0.882276	0.938254	0.997783	Hysi et al.	0.374414
Benzoate to linoleoyl-arachidonoyl-glycerol (18:2 to 20:4) [1] ratio	BP	Inverse variance weighted (multiplicative random effects)	5e-06	11	0.00326746	0.099983	0.196698	0.0493446	0.0427425	44.7144	20.9119	214.268	0.978708	1.00327	1.10515	1.21738	Chen et al.	0.374414
Mannose to trans-4-hydroxyproline ratio	BP	Inverse variance weighted (multiplicative random effects)	5e-06	9	-0.121606	-0.0617964	-0.00198674	0.0305151	0.0428564	30.5924	20.8848	87.8802	0.963101	0.885497	0.940074	0.998015	Chen et al.	0.374414
Cholate to taurocholate ratio	PD	Inverse variance weighted (multiplicative random effects)	5e-06	8	0.0321077	0.135022	0.237936	0.0525072	0.0101261	21.6534	20.9362	22.5639	0.950096	1.03263	1.14456	1.26863	Chen et al.	0.375824
3-hydroxybutyrate (BHBA)	DEP	Inverse variance weighted (multiplicative random effects)	5e-06	6	-0.0682562	-0.0353121	-0.00236805	0.0168082	0.0356509	22.5021	20.9368	24.2181	0.961832	0.934021	0.965304	0.997635	Hysi et al.	0.377662
1-methyl-5-imidazoleacetate levels	DEP	Inverse variance weighted (multiplicative random effects)	5e-06	11	0.00234378	0.0355381	0.0687324	0.0169359	0.0358706	25.1557	21.2595	47.9773	0.963145	1.00235	1.03618	1.07115	Chen et al.	0.377662
(R)-3-hydroxybutyrylcarnitine levels	ANX	Inverse variance weighted (multiplicative random effects)	5e-06	9	-0.105747	-0.0578883	-0.0100295	0.0244178	0.0177522	25.9491	21.2956	38.4563	0.961888	0.899652	0.943755	0.990021	Chen et al.	0.378034
Adenosine 5'-diphosphate (ADP) to ornithine ratio	ANX	Inverse variance weighted (multiplicative random effects)	5e-06	10	0.00581663	0.0340841	0.0623516	0.0144222	0.0181125	23.3923	21.3932	26.4961	0.952756	1.00583	1.03467	1.06434	Chen et al.	0.379485
Inosine to EDTA ratio	PD	Inverse variance weighted (multiplicative random effects)	5e-06	17	0.0187642	0.0806584	0.142553	0.0315786	0.010643	22.8917	20.8567	27.7836	0.958048	1.01894	1.084	1.15321	Chen et al.	0.379984
Xylose levels	PD	Inverse variance weighted (multiplicative random effects)	5e-06	10	0.0178073	0.0776937	0.13758	0.0305543	0.0109966	23.9035	21.1143	29.5946	0.961775	1.01797	1.08079	1.14749	Chen et al.	0.379984
N-stearoyl-sphingadienine (d18:2/18:0) levels	PD	Inverse variance weighted (multiplicative random effects)	5e-06	11	0.0149353	0.06549	0.116045	0.0257932	0.0111158	25.476	17.6142	58.3682	0.9626	1.01505	1.06768	1.12305	Chen et al.	0.379984
Phenyllactate (PLA) levels in elite athletes	MS	Inverse variance weighted (multiplicative random effects)	5e-06	19	0.00844016	0.0981107	0.187781	0.0457503	0.0319942	37.248	20.9884	284.957	0.974433	1.00848	1.10308	1.20657	Chen et al.	0.381214
Phenol glucuronide levels	BP	Inverse variance weighted (multiplicative random effects)	5e-06	10	0.00121481	0.0447795	0.0883442	0.0222269	0.0439408	22.647	21.2041	25.7835	0.954493	1.00122	1.0458	1.09236	Chen et al.	0.381312
indoleacetate	ALS	Inverse variance weighted (multiplicative random effects)	5e-06	16	-0.220525	-0.119126	-0.017728	0.0517339	0.021297	31.443	21.0977	78.4308	0.969715	0.802098	0.887696	0.982428	Meta-analysis	0.381619
Glycosyl-N-behenoyl-sphingadienine (d18:2/22:0) levels	ALS	Inverse variance weighted (multiplicative random effects)	5e-06	16	0.00951745	0.0647561	0.119995	0.028183	0.0215788	42.8817	21.0209	228.343	0.976534	1.00956	1.0669	1.12749	Chen et al.	0.381619
Adenosine 5'-diphosphate (ADP) to 2'-deoxyuridine ratio	ANX	Inverse variance weighted (multiplicative random effects)	5e-06	11	0.00592855	0.0353905	0.0648524	0.0150316	0.0185523	22.6668	20.9351	25.4101	0.958931	1.00595	1.03602	1.067	Chen et al.	0.38222
Mannose to glycerol ratio	ANX	Inverse variance weighted (multiplicative random effects)	5e-06	12	-0.105286	-0.0573633	-0.00944062	0.0244503	0.0189703	33.2184	21.884	136.261	0.96591	0.900067	0.944251	0.990604	Chen et al.	0.38222
Methionine to phosphate ratio	ANX	Inverse variance weighted (multiplicative random effects)	5e-06	6	-0.0845251	-0.0460249	-0.00752466	0.019643	0.0191257	23.9923	21.5692	26.0681	0.965253	0.918949	0.955018	0.992504	Chen et al.	0.38222
N-acetyl-1-methylhistidine levels	ALS	Inverse variance weighted (multiplicative random effects)	5e-08	7	0.00532476	0.0367997	0.0682747	0.0160587	0.0219298	305.824	29.7179	1846.32	0.996437	1.00534	1.03749	1.07066	Chen et al.	0.382586
Carnitine C4 levels	DEP	Inverse variance weighted (multiplicative random effects)	5e-08	11	0.00102654	0.0167263	0.032426	0.00801007	0.0367837	156.431	32.2622	947.689	0.993146	1.00103	1.01687	1.03296	Chen et al.	0.383333
1-(1-enyl-palmitoyl)-2-linoleoyl-GPE (P-16:0/18:2)*	DEP	Inverse variance weighted (multiplicative random effects)	5e-06	22	0.00184424	0.0309679	0.0600915	0.014859	0.0371496	38.0728	20.6984	196.25	0.973277	1.00185	1.03145	1.06193	Meta-analysis	0.383333
Lignoceroyl sphingomyelin (d18:1/24:0) levels	DEP	Inverse variance weighted (multiplicative random effects)	5e-06	14	-0.0425352	-0.0219121	-0.00128889	0.010522	0.0372973	25.2536	20.9121	37.8742	0.961544	0.958357	0.978326	0.998712	Chen et al.	0.383333
succinimide	AD	Inverse variance weighted (multiplicative random effects)	5e-06	14	-0.0915607	-0.0502811	-0.00900147	0.021061	0.016968	66.7726	20.9495	633.292	0.985533	0.912506	0.950962	0.991039	Meta-analysis	0.384013
3-acetylphenol sulfate levels	AD	Inverse variance weighted (multiplicative random effects)	5e-06	10	-0.139645	-0.0765811	-0.013517	0.0321755	0.0173078	22.5569	21.414	28.7347	0.950124	0.869667	0.926278	0.986574	Chen et al.	0.384949
Glycosyl ceramide (d18:1/20:0, d16:1/22:0) levels	DEP	Inverse variance weighted (multiplicative random effects)	5e-08	6	-0.0376162	-0.0193554	-0.00109462	0.00931672	0.0377564	98.3939	54.667	222.703	0.98458	0.963083	0.980831	0.998906	Chen et al.	0.384996
1-stearyl-GPC (O-18:0)*	AD	Inverse variance weighted (multiplicative random effects)	5e-06	6	0.0227712	0.13154	0.240308	0.0554941	0.017772	23.2374	20.9038	30.9627	0.96194	1.02303	1.14058	1.27164	Hysi et al.	0.385257
Glycerol 3-phosphate levels	AD	Inverse variance weighted (multiplicative random effects)	5e-06	16	-0.100993	-0.0552494	-0.0095056	0.0233387	0.0179189	34.1024	20.8659	180.797	0.971979	0.903939	0.946249	0.990539	Chen et al.	0.385257
Alpha-tocopherol to sulfate ratio	ANX	Inverse variance weighted (multiplicative random effects)	5e-06	12	-0.104801	-0.0568933	-0.00898575	0.0244426	0.019932	22.0526	20.9399	24.666	0.958425	0.900504	0.944695	0.991054	Chen et al.	0.386613
Carnitine to propionylcarnitine (C3) ratio	ANX	Inverse variance weighted (multiplicative random effects)	5e-06	15	-0.0779591	-0.042311	-0.00666288	0.0181878	0.0200005	32.0554	20.843	82.3838	0.96938	0.925002	0.958572	0.993359	Chen et al.	0.386613
Cortisol to 4-cholesten-3-one ratio	ANX	Inverse variance weighted (multiplicative random effects)	5e-06	10	0.00628925	0.0417559	0.0772226	0.0180952	0.0210234	23.4656	21.3762	26.9505	0.961545	1.00631	1.04264	1.08028	Chen et al.	0.386613
cyclo(pro-val)	ANX	Inverse variance weighted (multiplicative random effects)	5e-06	16	-0.0778806	-0.0420719	-0.00626327	0.0182697	0.0212888	22.1361	20.8702	25.7509	0.951944	0.925075	0.958801	0.993756	Hysi et al.	0.386613
Salicylate to oxalate (ethanedioate) ratio	ANX	Inverse variance weighted (multiplicative random effects)	5e-06	12	-0.0986465	-0.0532721	-0.00789777	0.0231502	0.0213829	23.465	20.884	29.1444	0.940283	0.906063	0.948122	0.992133	Chen et al.	0.386613
Stearoylcholine levels	ANX	Inverse variance weighted (multiplicative random effects)	5e-06	10	0.0069194	0.0475058	0.0880922	0.0207073	0.0217818	23.1116	20.9664	25.9383	0.959156	1.00694	1.04865	1.09209	Chen et al.	0.386613
pregn steroid monosulfate*	ANX	Inverse variance weighted (multiplicative random effects)	5e-08	5	0.0102221	0.0705416	0.130861	0.0307752	0.0218968	50.8234	30.4916	107.357	0.983537	1.01027	1.07309	1.13981	Hysi et al.	0.386613
cortisol	ANX	Inverse variance weighted (multiplicative random effects)	5e-06	15	0.00731508	0.0508311	0.094347	0.022202	0.0220516	27.7858	20.9741	97.1419	0.961969	1.00734	1.05215	1.09894	Meta-analysis	0.386613
1-docosahexaenoyl-GPC (22:6)*	ANX	Inverse variance weighted (multiplicative random effects)	5e-06	13	-0.110244	-0.0593416	-0.00843883	0.0259708	0.0223166	28.2951	21.5372	65.0985	0.966075	0.895615	0.942385	0.991597	Hysi et al.	0.386613
Proline to glutamate ratio	ANX	Inverse variance weighted (multiplicative random effects)	5e-06	15	-0.0874623	-0.0470778	-0.00669326	0.0206043	0.0223218	28.0751	20.8983	86.4477	0.966072	0.916253	0.954013	0.993329	Chen et al.	0.386613
Androstenediol (3beta,17beta) monosulfate (2) levels	ALS	Inverse variance weighted (multiplicative random effects)	5e-06	19	0.00944786	0.0672525	0.125057	0.0294922	0.0225869	26.7917	20.9468	71.8642	0.962177	1.00949	1.06957	1.13321	Chen et al.	0.388795
3-hydroxydecanoylcarnitine levels	DEP	Inverse variance weighted (multiplicative random effects)	5e-06	13	-0.0658586	-0.0338266	-0.00179453	0.0163429	0.0384706	23.9043	21.013	32.0843	0.956611	0.936263	0.966739	0.998207	Chen et al.	0.389214
Glucose to N-palmitoyl-sphingosine (d18:1 to 16:0) ratio	ANX	Inverse variance weighted (multiplicative random effects)	5e-06	12	-0.0641839	-0.0344862	-0.00478841	0.0151519	0.0228444	23.2669	21.2041	27.1644	0.960344	0.937832	0.966102	0.995223	Chen et al.	0.390459
2-linoleoylglycerol (18:2) levels	ALS	Inverse variance weighted (multiplicative random effects)	5e-06	12	-0.177701	-0.0953717	-0.0130422	0.0420049	0.0231777	22.1262	20.8893	25.7587	0.944087	0.837193	0.909035	0.987042	Chen et al.	0.392638
S-methylmethionine levels	ALS	Inverse variance weighted (multiplicative random effects)	5e-06	8	0.0121594	0.0900542	0.167949	0.0397423	0.0234541	22.3564	21.029	25.8374	0.960822	1.01223	1.09423	1.18288	Chen et al.	0.392638
4-oxo-retinoic acid levels	ALS	Inverse variance weighted (multiplicative random effects)	5e-06	11	0.0155044	0.116265	0.217025	0.0514082	0.0237225	27.6953	20.9893	56.7186	0.963742	1.01563	1.12329	1.24237	Chen et al.	0.392638
glutamate	SCZ	Inverse variance weighted (multiplicative random effects)	5e-06	7	-0.146478	-0.0768457	-0.00721367	0.0355266	0.0305373	25.5335	20.8683	42.161	0.966164	0.863745	0.926033	0.992812	Meta-analysis	0.393967
andro steroid monosulfate (1)*	SCZ	Inverse variance weighted (multiplicative random effects)	5e-06	15	-0.11738	-0.0615553	-0.00573086	0.0284818	0.030679	70.966	20.9685	564.104	0.986755	0.889248	0.940301	0.994286	Hysi et al.	0.393967
4-hydroxyphenylacetate levels	DEP	Inverse variance weighted (multiplicative random effects)	5e-06	12	0.00131951	0.0269651	0.0526108	0.0130845	0.0393178	23.5688	21.0776	29.8597	0.961046	1.00132	1.02733	1.05402	Chen et al.	0.394702
Aspartate to phosphate ratio	BP	Inverse variance weighted (multiplicative random effects)	5e-06	11	-0.124312	-0.0626221	-0.00093249	0.0314743	0.046632	30.2831	21.137	97.6125	0.966024	0.883105	0.939298	0.999068	Chen et al.	0.3969
gamma-glutamylglycine	BP	Inverse variance weighted (multiplicative random effects)	5e-08	7	-0.140936	-0.0709501	-0.000964472	0.035707	0.0469212	262.753	31.34	1550.66	0.996574	0.868545	0.931508	0.999036	Meta-analysis	0.3969
2,3-dihydroxypyridine levels	BP	Inverse variance weighted (multiplicative random effects)	5e-06	11	0.000716802	0.0553835	0.11005	0.0278912	0.0470666	21.7415	20.4377	23.0689	0.95671	1.00072	1.05695	1.11633	Chen et al.	0.3969
5-methyluridine (ribothymidine)	BP	Inverse variance weighted (multiplicative random effects)	5e-06	23	0.000468175	0.0397686	0.0790691	0.0200512	0.0473285	56.7647	12.8809	629.934	0.983132	1.00047	1.04057	1.08228	Meta-analysis	0.3969
quinate	BP	Inverse variance weighted (multiplicative random effects)	5e-06	12	0.00157107	0.134924	0.268277	0.0680371	0.0473572	24.4732	20.9931	37.8775	0.952902	1.00157	1.14445	1.30771	Meta-analysis	0.3969
oleoyl-arachidonoyl-glycerol (18:1/20:4) [2]*	BP	Inverse variance weighted (multiplicative random effects)	5e-08	5	-0.251782	-0.126545	-0.00130906	0.0638961	0.0476488	138.562	36.9104	461.984	0.993698	0.777414	0.881134	0.998692	Hysi et al.	0.3969
3-hydroxydecanoate	BP	Inverse variance weighted (multiplicative random effects)	5e-06	20	-0.116758	-0.0586138	-0.000469431	0.0296655	0.0481747	38.2635	20.8899	326.531	0.966146	0.8898	0.943071	0.999531	Meta-analysis	0.3969
1-docosapentaenoyl-GPC (22:5n3)*	BP	Inverse variance weighted (multiplicative random effects)	5e-06	10	-0.284749	-0.142894	-0.00103994	0.0723748	0.0483398	44.0693	21.0193	220.702	0.978393	0.752203	0.866846	0.998961	Hysi et al.	0.3969
Cis-4-decenoylcarnitine (C10:1) levels	BP	Inverse variance weighted (multiplicative random effects)	5e-06	11	0.000273337	0.0416022	0.0829311	0.0210862	0.0484998	86.596	21.0894	635.48	0.988113	1.00027	1.04248	1.08647	Chen et al.	0.3969
3-hydroxypyridine glucuronide levels	AD	Inverse variance weighted (multiplicative random effects)	5e-06	13	0.00851762	0.0519712	0.0954248	0.0221702	0.0190683	23.7916	21.0372	29.3582	0.957712	1.00855	1.05335	1.10013	Chen et al.	0.397952
Carnitine C4 levels	AD	Inverse variance weighted (multiplicative random effects)	5e-08	11	-0.0765296	-0.0415587	-0.00658768	0.0178423	0.0198476	155.507	32.2622	947.689	0.993043	0.926325	0.959293	0.993434	Chen et al.	0.397952
Butyrylglycine levels	AD	Inverse variance weighted (multiplicative random effects)	5e-06	12	-0.05675	-0.0308127	-0.00487539	0.0132333	0.0198899	117.282	20.8489	922.249	0.991711	0.94483	0.969657	0.995136	Chen et al.	0.397952
Dihydroferulic acid sulfate levels	AD	Inverse variance weighted (multiplicative random effects)	5e-06	16	-0.127936	-0.0693857	-0.010836	0.0298723	0.020193	23.5065	21.1359	28.0286	0.956746	0.87991	0.932967	0.989223	Chen et al.	0.397952
Chiro-inositol levels	AD	Inverse variance weighted (multiplicative random effects)	5e-06	7	-0.0929208	-0.0503675	-0.00781425	0.0217109	0.020345	22.0263	20.8511	24.0558	0.961082	0.911266	0.95088	0.992216	Chen et al.	0.397952
myristoylcarnitine	AD	Inverse variance weighted (multiplicative random effects)	5e-06	14	0.00968772	0.0624848	0.115282	0.0269373	0.0203604	29.0425	20.9019	69.6036	0.967273	1.00973	1.06448	1.12219	Hysi et al.	0.397952
1-myristoyl-2-linoleoyl-GPC (14:0/18:2)*	BP	Inverse variance weighted (multiplicative random effects)	5e-06	10	0.000516843	0.13073	0.260944	0.0664355	0.0490934	37.8283	21.1065	171.897	0.976206	1.00052	1.13966	1.29815	Hysi et al.	0.39848
Fructose to sucrose ratio	BP	Inverse variance weighted (multiplicative random effects)	5e-06	10	0.000135748	0.0471263	0.0941168	0.0239748	0.0493377	23.0269	20.8701	28.8293	0.91144	1.00014	1.04825	1.09869	Chen et al.	0.39848
Stearoylcholine levels	BP	Inverse variance weighted (multiplicative random effects)	5e-06	10	0.00014005	0.0846623	0.169185	0.0431236	0.0496174	23.1116	20.9664	25.9383	0.959156	1.00014	1.08835	1.18434	Chen et al.	0.39848
Spermidine to (N(1) + N(8))-acetylspermidine ratio	MS	Inverse variance weighted (multiplicative random effects)	5e-06	11	-0.247929	-0.128908	-0.00988637	0.0607252	0.0337702	27.9176	21.0009	66.9434	0.967328	0.780415	0.879055	0.990162	Chen et al.	0.398614
threonine	ALS	Inverse variance weighted (multiplicative random effects)	5e-08	9	-0.175591	-0.0938595	-0.0121278	0.0416999	0.024396	49.6317	34.7406	78.8422	0.980866	0.838961	0.910411	0.987945	Meta-analysis	0.398673
1-stearoyl-GPE (18:0)	BP	Inverse variance weighted (multiplicative random effects)	5e-08	8	9.17716e-06	0.0647954	0.129582	0.0330542	0.0499633	118.217	39.0888	299.182	0.992585	1.00001	1.06694	1.13835	Meta-analysis	0.398782
Pyridoxal levels	MS	Inverse variance weighted (multiplicative random effects)	5e-06	16	0.00775199	0.10415	0.200549	0.0491829	0.0342076	22.7715	20.9419	26.9354	0.957449	1.00778	1.10977	1.22207	Chen et al.	0.400039
N-palmitoyl-heptadecasphingosine (d17:1/16:0) levels	DEP	Inverse variance weighted (multiplicative random effects)	5e-06	17	-0.0296058	-0.015142	-0.00067817	0.00737949	0.0401794	30.7386	20.8887	145.972	0.967098	0.970828	0.984972	0.999322	Chen et al.	0.400249
Adenosine 5'-diphosphate (ADP) to 2'-deoxyuridine ratio	ALS	Inverse variance weighted (multiplicative random effects)	5e-06	10	0.00387627	0.0306063	0.0573364	0.0136378	0.0248176	22.6007	20.9351	25.4101	0.959536	1.00388	1.03108	1.05901	Chen et al.	0.400494
17-methylstearate	ALS	Inverse variance weighted (multiplicative random effects)	5e-06	5	-0.266458	-0.142085	-0.0177115	0.0634557	0.0251483	22.5973	21.0236	25.1237	0.962013	0.766088	0.867548	0.982444	Hysi et al.	0.400821
3-methylxanthine	BP	Inverse variance weighted (multiplicative random effects)	5e-06	15	-0.121627	-0.060743	0.000141443	0.0310635	0.0505304	29.7185	20.9592	108.314	0.96858	0.885478	0.941065	1.00014	Meta-analysis	0.400833
1-linoleoyl-2-arachidonoyl-GPC (18:2/20:4n6) levels	SCZ	Inverse variance weighted (multiplicative random effects)	5e-08	5	-0.117979	-0.0616997	-0.00542034	0.028714	0.0316526	116.567	36.2631	381.624	0.991857	0.888715	0.940165	0.994594	Chen et al.	0.401003
oxalate (ethanedioate)	SCZ	Inverse variance weighted (multiplicative random effects)	5e-06	12	-0.120048	-0.0627477	-0.00544781	0.0292346	0.0318452	30.0201	20.8555	109.509	0.954727	0.886878	0.93918	0.994567	Meta-analysis	0.401003
N-acetyl-2-aminooctanoate levels	SCZ	Inverse variance weighted (multiplicative random effects)	5e-06	18	0.00377515	0.0477816	0.0917881	0.0224523	0.0333254	76.4982	20.8467	952.645	0.986604	1.00378	1.04894	1.09613	Chen et al.	0.40136
caprylate (8:0)	SCZ	Inverse variance weighted (multiplicative random effects)	5e-06	10	0.00522472	0.0686628	0.132101	0.0323664	0.0338861	32.3159	20.8896	112.255	0.971502	1.00524	1.07107	1.14122	Meta-analysis	0.40136
1-palmityl-2-arachidonoyl-GPC (O-16:0/20:4)*	SCZ	Inverse variance weighted (multiplicative random effects)	5e-06	10	-0.108441	-0.0563637	-0.0042859	0.0265703	0.0338962	82.3371	21.1643	584.113	0.987794	0.897231	0.945195	0.995723	Hysi et al.	0.40136
Levulinoylcarnitine levels	SCZ	Inverse variance weighted (multiplicative random effects)	5e-06	13	-0.118105	-0.0613269	-0.00454923	0.0289682	0.0342563	35.1487	20.8653	113.56	0.973463	0.888603	0.940516	0.995461	Chen et al.	0.40136
Gamma-glutamylcitrulline levels	SCZ	Inverse variance weighted (multiplicative random effects)	5e-06	19	0.00324537	0.044956	0.0866667	0.0212809	0.0346435	25.9722	20.9496	43.9923	0.962445	1.00325	1.04598	1.09053	Chen et al.	0.40136
2-hydroxyoctanoate	SCZ	Inverse variance weighted (multiplicative random effects)	5e-06	13	-0.165782	-0.0859578	-0.00613396	0.0407265	0.0348055	46.2987	21.3814	262.587	0.958549	0.847231	0.917633	0.993885	Meta-analysis	0.40136
Hydantoin-5-propionate levels	SCZ	Inverse variance weighted (multiplicative random effects)	5e-06	8	0.00304196	0.0428449	0.0826479	0.0203076	0.0348761	29.7419	20.8467	49.4332	0.965473	1.00305	1.04378	1.08616	Chen et al.	0.40136
6-hydroxyindole sulfate	SCZ	Inverse variance weighted (multiplicative random effects)	5e-06	14	0.00686627	0.097127	0.187388	0.0460514	0.0349359	23.674	20.9119	45.4988	0.960219	1.00689	1.102	1.20609	Meta-analysis	0.40136
N-acetyltyrosine levels	SCZ	Inverse variance weighted (multiplicative random effects)	5e-06	21	0.00247105	0.0350034	0.0675357	0.0165981	0.0349553	90.4166	20.8798	1187.53	0.988969	1.00247	1.03562	1.06987	Chen et al.	0.40136
methylsuccinate	SCZ	Inverse variance weighted (multiplicative random effects)	5e-06	11	0.00443671	0.0637511	0.123065	0.0302624	0.0351516	102.994	20.8883	890.446	0.987473	1.00445	1.06583	1.13096	Meta-analysis	0.40136
gamma-glutamyltyrosine	SCZ	Inverse variance weighted (multiplicative random effects)	5e-06	18	0.00849774	0.123239	0.237981	0.0585416	0.0352776	32.8265	20.9713	126.601	0.971114	1.00853	1.13116	1.26868	Meta-analysis	0.40136
arachidonoylcholine	ANX	Inverse variance weighted (multiplicative random effects)	5e-06	8	-0.207588	-0.111181	-0.0147734	0.0491875	0.0237996	61.6017	20.9592	337.721	0.983327	0.812541	0.894777	0.985335	Meta-analysis	0.401503
9-hydroxystearate	DEP	Inverse variance weighted (multiplicative random effects)	5e-06	10	-0.0647598	-0.0330226	-0.00128543	0.0161924	0.0414117	29.4025	21.0429	89.9086	0.965287	0.937293	0.967517	0.998715	Meta-analysis	0.402105
1-eicosapentaenoyl-GPC (20:5)*	DEP	Inverse variance weighted (multiplicative random effects)	5e-06	22	-0.0479954	-0.0244712	-0.000946963	0.0120022	0.0414601	35.7153	20.8993	307.138	0.971814	0.953138	0.975826	0.999053	Hysi et al.	0.402105
1-palmitoyl-2-docosahexaenoyl-GPC (16:0/22:6)	DEP	Inverse variance weighted (multiplicative random effects)	5e-06	19	-0.069056	-0.0351864	-0.00131683	0.0172804	0.0417299	41.9529	20.7626	181.885	0.977333	0.933274	0.965425	0.998684	Meta-analysis	0.402105
palmitoyl-linoleoyl-glycerol (16:0/18:2) [1]*	DEP	Inverse variance weighted (multiplicative random effects)	5e-06	12	0.00139956	0.0379601	0.0745207	0.0186533	0.0418478	26.4427	21.3248	36.2636	0.965312	1.0014	1.03869	1.07737	Hysi et al.	0.402105
1-(1-enyl-stearoyl)-2-linoleoyl-GPC (P-18:0/18:2)*	DEP	Inverse variance weighted (multiplicative random effects)	5e-06	6	-0.0530642	-0.0270258	-0.000987469	0.0132849	0.0419183	26.9328	20.9017	47.5296	0.931869	0.948319	0.973336	0.999013	Hysi et al.	0.402105
N-lactoyl tyrosine levels	SCZ	Inverse variance weighted (multiplicative random effects)	5e-06	10	-0.120313	-0.0622224	-0.00413217	0.0296379	0.0357797	22.5291	21.26	25.0168	0.950079	0.886643	0.939674	0.995876	Chen et al.	0.403533
N-acetylarginine	BP	Inverse variance weighted (multiplicative random effects)	5e-08	11	-0.0002091	0.0379748	0.0761587	0.0194816	0.0512636	310.965	32.9017	2057.86	0.996814	0.999791	1.03871	1.07913	Meta-analysis	0.40417
Isobutyrylglycine levels	MS	Inverse variance weighted (multiplicative random effects)	5e-06	18	0.00452099	0.0658095	0.127098	0.0312696	0.0353278	34.0453	20.9152	168.186	0.972117	1.00453	1.06802	1.13553	Chen et al.	0.406242
Glucuronide of piperine metabolite C17H21NO3 (5) levels	MS	Inverse variance weighted (multiplicative random effects)	5e-06	10	-0.0926405	-0.0479612	-0.00328182	0.0227956	0.0353813	30.6184	21.0833	106.278	0.970515	0.911521	0.953171	0.996724	Chen et al.	0.406242
Choline to taurocholate ratio	AD	Inverse variance weighted (multiplicative random effects)	5e-06	15	-0.145148	-0.0784383	-0.0117289	0.0340354	0.0211885	24.9718	21.2884	32.9215	0.962412	0.864895	0.924559	0.98834	Chen et al.	0.40645
Metabolonic lactone sulfate levels	AD	Inverse variance weighted (multiplicative random effects)	5e-08	8	-0.0646412	-0.034903	-0.00516482	0.0151725	0.0214253	245.25	35.7928	968.37	0.996068	0.937404	0.965699	0.994848	Chen et al.	0.40645
N-acetylisoleucine levels	ANX	Inverse variance weighted (multiplicative random effects)	5e-06	9	0.00696223	0.0539701	0.100978	0.0239836	0.0244305	21.9553	20.9824	24.6782	0.959514	1.00699	1.05545	1.10625	Chen et al.	0.406862
N-acetyl-isoputreanine levels	AD	Inverse variance weighted (multiplicative random effects)	5e-08	7	0.00619667	0.0433362	0.0804758	0.0189488	0.0221945	149.15	34.4253	404.117	0.994097	1.00622	1.04429	1.0838	Chen et al.	0.408582
2-methoxyhydroquinone sulfate (1) levels	AD	Inverse variance weighted (multiplicative random effects)	5e-06	9	-0.248351	-0.133638	-0.0189237	0.0585275	0.0224109	22.7466	21.2206	24.1493	0.955001	0.780086	0.874907	0.981254	Chen et al.	0.408582
1-arachidoyl-2-arachidonoyl-GPC (20:0/20:4)*	AD	Inverse variance weighted (multiplicative random effects)	5e-06	17	0.00754646	0.0536415	0.0997366	0.0235179	0.0225555	46.9617	21.23	420.931	0.979957	1.00758	1.05511	1.10488	Hysi et al.	0.408582
Pentadecanoate (15:0) levels	AD	Inverse variance weighted (multiplicative random effects)	5e-06	9	-0.197593	-0.106181	-0.0147701	0.0466385	0.0228046	23.0592	21.0973	27.3604	0.954752	0.820704	0.899261	0.985338	Chen et al.	0.408582
Cis-3,4-methyleneheptanoylglycine levels	BP	Inverse variance weighted (multiplicative random effects)	5e-06	11	-0.0896202	-0.0445759	0.000468307	0.0229818	0.0524256	82.0398	20.9693	576.05	0.987781	0.914278	0.956403	1.00047	Chen et al.	0.410826
hexanoylcarnitine	BP	Inverse variance weighted (multiplicative random effects)	5e-08	8	-0.000491518	0.0390507	0.0785929	0.0201746	0.0529122	222.01	32.3003	1266.07	0.994669	0.999509	1.03982	1.08176	Meta-analysis	0.41104
Docosahexaenoylcholine levels	BP	Inverse variance weighted (multiplicative random effects)	5e-06	10	-0.125012	-0.0620919	0.000828282	0.0321022	0.0530887	22.405	20.8985	27.0258	0.92695	0.882486	0.939796	1.00083	Chen et al.	0.41104
4-acetaminophen sulfate levels	DEP	Inverse variance weighted (multiplicative random effects)	5e-06	12	-0.0464111	-0.02355	-0.000688845	0.0116638	0.0434812	22.3753	20.8452	25.8438	0.956926	0.954649	0.976725	0.999311	Chen et al.	0.412994
mannose	DEP	Inverse variance weighted (multiplicative random effects)	5e-06	5	-0.118476	-0.0600877	-0.00169923	0.02979	0.0436913	65.3898	21.5193	187	0.921548	0.888273	0.941682	0.998302	Meta-analysis	0.412994
16-hydroxypalmitate	ALS	Inverse variance weighted (multiplicative random effects)	5e-06	8	0.0191553	0.162076	0.304998	0.0729189	0.0262365	22.4352	21.1778	23.6147	0.932544	1.01934	1.17595	1.35662	Hysi et al.	0.413064
C-glycosyltryptophan	MS	Inverse variance weighted (multiplicative random effects)	5e-06	16	0.00765932	0.1203	0.232941	0.0574699	0.0363246	27.1422	20.9423	52.814	0.964681	1.00769	1.12784	1.26231	Meta-analysis	0.413315
cis-4-decenoyl carnitine	BP	Inverse variance weighted (multiplicative random effects)	5e-06	11	-0.000850917	0.0493455	0.0995418	0.0256104	0.0540077	65.8751	21.0606	417.792	0.98121	0.999149	1.05058	1.10466	Hysi et al.	0.413449
Phenylpyruvate to 4-hydroxyphenylpyruvate ratio	BP	Inverse variance weighted (multiplicative random effects)	5e-06	13	-0.00161634	0.0823063	0.166229	0.0428177	0.0545742	26.1063	20.9027	64.3046	0.957324	0.998385	1.08579	1.18084	Chen et al.	0.413449
4-methylcatechol sulfate	BP	Inverse variance weighted (multiplicative random effects)	5e-06	14	-0.301266	-0.149167	0.00293236	0.0776016	0.054579	23.1077	20.8433	27.8652	0.941399	0.739881	0.861425	1.00294	Meta-analysis	0.413449
Cholesterol to linoleoyl-arachidonoyl-glycerol (18:2 to 20:4) [2] ratio	BP	Inverse variance weighted (multiplicative random effects)	5e-06	16	-0.00179678	0.0830637	0.167924	0.0432961	0.0550476	43.868	20.8509	301.27	0.978563	0.998205	1.08661	1.18285	Chen et al.	0.413449
Tyramine O-sulfate levels	BP	Inverse variance weighted (multiplicative random effects)	5e-06	8	-0.163908	-0.0810733	0.00176098	0.0422624	0.0550689	22.9564	21.637	24.1228	0.960128	0.848821	0.922126	1.00176	Chen et al.	0.413449
Methionine to methionine sulfoxide ratio	BP	Inverse variance weighted (multiplicative random effects)	5e-06	17	-0.0948755	-0.0468351	0.00120519	0.0245104	0.0560265	23.2249	20.8378	32.4516	0.959008	0.909486	0.954245	1.00121	Chen et al.	0.413449
1-palmitoyl-2-stearoyl-GPC (16:0/18:0)	BP	Inverse variance weighted (multiplicative random effects)	5e-08	7	-0.342643	-0.16896	0.00472369	0.088614	0.0565603	82.8798	30.7863	281.824	0.926577	0.709892	0.844543	1.00473	Meta-analysis	0.413449
Retinol (Vitamin A) to linoleoyl-arachidonoyl-glycerol (18:2 to 20:4) [1] ratio	BP	Inverse variance weighted (multiplicative random effects)	5e-06	12	-0.00254478	0.0819631	0.166471	0.0431162	0.0573048	52.7345	20.8389	273.602	0.980985	0.997458	1.08542	1.18113	Chen et al.	0.413449
Carboxyethyl-gaba levels	BP	Inverse variance weighted (multiplicative random effects)	5e-06	12	-0.00252539	0.0792813	0.161088	0.0417381	0.0574995	34.073	20.8691	79.5174	0.969455	0.997478	1.08251	1.17479	Chen et al.	0.413449
N-acetyl-aspartyl-glutamate (naag) levels	BP	Inverse variance weighted (multiplicative random effects)	5e-06	11	-0.00137442	0.0428243	0.0870231	0.0225504	0.0575578	169.467	21.0227	1011.1	0.994542	0.998627	1.04375	1.09092	Chen et al.	0.413449
linoleoyl-arachidonoyl-glycerol (18:2/20:4) [2]*	BP	Inverse variance weighted (multiplicative random effects)	5e-08	5	-0.273624	-0.134632	0.00435889	0.0709139	0.057626	202.91	47.2064	651.547	0.994618	0.760618	0.874037	1.00437	Meta-analysis	0.413449
Nisinate (24:6n3) levels	BP	Inverse variance weighted (multiplicative random effects)	5e-06	10	-0.242075	-0.119107	0.00386075	0.0627387	0.0576351	26.4294	21.349	50.1404	0.965519	0.784997	0.887713	1.00387	Chen et al.	0.413449
Nonanoylcarnitine (C9) levels	BP	Inverse variance weighted (multiplicative random effects)	5e-06	12	-0.00128229	0.0376202	0.0765226	0.0198482	0.0580401	76.7963	21.34	536.427	0.984195	0.998719	1.03834	1.07953	Chen et al.	0.413449
Nervonoylcarnitine (C24:1) levels	BP	Inverse variance weighted (multiplicative random effects)	5e-06	15	-0.00149386	0.04325	0.0879938	0.0228285	0.0581505	43.8252	20.9504	144.447	0.977405	0.998507	1.0442	1.09198	Chen et al.	0.413449
Adenosine 5'-diphosphate (ADP) to EDTA ratio	BP	Inverse variance weighted (multiplicative random effects)	5e-06	10	-0.0792685	-0.0389429	0.00138281	0.0205743	0.0583859	22.8954	21.4497	25.7594	0.959822	0.923792	0.961806	1.00138	Chen et al.	0.413449
sphingomyelin (d18:1/24:1, d18:2/24:0)*	BP	Inverse variance weighted (multiplicative random effects)	5e-08	5	-0.248696	-0.122147	0.00440258	0.064566	0.0585159	39.2724	32.682	53.8628	0.975722	0.779817	0.885018	1.00441	Meta-analysis	0.413449
Spermidine to adenosine 5'-diphosphate (ADP) ratio	BP	Inverse variance weighted (multiplicative random effects)	5e-06	13	-0.10466	-0.051366	0.00192797	0.0271908	0.0588791	21.8544	13.5508	25.1467	0.953118	0.900631	0.949931	1.00193	Chen et al.	0.413754
N-succinyl-phenylalanine levels	MS	Inverse variance weighted (multiplicative random effects)	5e-06	10	-0.0795784	-0.0409777	-0.00237703	0.0196942	0.0374617	73.9088	20.9468	449.85	0.977215	0.923506	0.959851	0.997626	Chen et al.	0.414545
glutamate	MS	Inverse variance weighted (multiplicative random effects)	5e-06	6	0.011851	0.206568	0.401285	0.0993454	0.0375906	26.3111	20.9991	42.161	0.96831	1.01192	1.22945	1.49374	Meta-analysis	0.414545
Spermidine to pyruvate ratio	MS	Inverse variance weighted (multiplicative random effects)	5e-06	8	-0.285554	-0.146968	-0.0083821	0.070707	0.037659	24.6952	20.9158	36.5514	0.92701	0.751598	0.863322	0.991653	Chen et al.	0.414545
1-(1-enyl-palmitoyl)-2-palmitoyl-GPC (P-16:0/16:0)*	MS	Inverse variance weighted (multiplicative random effects)	5e-08	8	0.00259929	0.0459184	0.0892374	0.0221016	0.0377456	89.7209	39.7002	225.266	0.988728	1.0026	1.04699	1.09334	Meta-analysis	0.414545
Alliin levels	BP	Inverse variance weighted (multiplicative random effects)	5e-06	11	-0.0996677	-0.0488313	0.00200501	0.0259369	0.0597415	59.3521	20.9895	436.229	0.983483	0.905138	0.952342	1.00201	Chen et al.	0.415326
nicotinamide	BP	Inverse variance weighted (multiplicative random effects)	5e-06	10	-0.21295	-0.104294	0.0043626	0.0554369	0.0599304	23.5483	20.9828	30.6687	0.959098	0.808196	0.900961	1.00437	Meta-analysis	0.415326
1-adrenoyl-GPC (22:4)*	BP	Inverse variance weighted (multiplicative random effects)	5e-06	13	-0.227021	-0.111126	0.00476983	0.0591303	0.060199	34.1914	21.2173	176.699	0.9668	0.796904	0.894826	1.00478	Hysi et al.	0.415326
N-methyltaurine levels	BP	Inverse variance weighted (multiplicative random effects)	5e-06	14	-0.115088	-0.056314	0.00246037	0.0299869	0.0603877	23.1624	20.8596	26.3171	0.958596	0.891287	0.945242	1.00246	Chen et al.	0.415326
Eicosenedioate (C20:1-DC) levels	BP	Inverse variance weighted (multiplicative random effects)	5e-06	8	-0.139016	-0.0679399	0.00313586	0.0362631	0.060996	22.9613	20.9649	24.8221	0.96181	0.870214	0.934317	1.00314	Chen et al.	0.415376
2-aminoheptanoate	BP	Inverse variance weighted (multiplicative random effects)	5e-06	12	-0.392903	-0.191903	0.00909656	0.102551	0.0613039	27.8703	20.6984	57.1867	0.952049	0.675094	0.825387	1.00914	Meta-analysis	0.415376
Adenosine 5'-diphosphate (ADP) to phosphate ratio	BP	Inverse variance weighted (multiplicative random effects)	5e-06	9	-0.103784	-0.050685	0.00241377	0.0270912	0.0613586	22.0243	20.8626	23.6663	0.958189	0.90142	0.950578	1.00242	Chen et al.	0.415376
sphinganine-1-phosphate	ANX	Inverse variance weighted (multiplicative random effects)	5e-06	16	-0.144898	-0.0772216	-0.00954489	0.0345289	0.0253235	24.0785	20.9668	30.5563	0.958998	0.86511	0.925685	0.990501	Meta-analysis	0.416395
Glutamate to cysteine ratio	ANX	Inverse variance weighted (multiplicative random effects)	5e-06	14	0.00440141	0.0361971	0.0679929	0.0162223	0.0256601	24.1987	21.2632	34.6908	0.961627	1.00441	1.03686	1.07036	Chen et al.	0.416655
Imidazole propionate levels	BP	Inverse variance weighted (multiplicative random effects)	5e-06	15	-0.00365013	0.0732341	0.150118	0.0392266	0.0619089	25.957	21.0705	68.9832	0.963656	0.996357	1.07598	1.16197	Chen et al.	0.416918
Glycine to serine ratio	BP	Inverse variance weighted (multiplicative random effects)	5e-06	15	-0.0783829	-0.0382134	0.00195597	0.0204946	0.0622429	82.0146	20.872	816.253	0.987852	0.92461	0.962507	1.00196	Chen et al.	0.416995
Bilirubin (Z,Z) to androsterone glucuronide ratio	SCZ	Inverse variance weighted (multiplicative random effects)	5e-08	8	-0.0484938	-0.0249774	-0.00146109	0.0119981	0.0373629	244.458	31.4169	1161.79	0.995938	0.952663	0.975332	0.99854	Chen et al.	0.417756
Hydantoin-5-propionate levels	BP	Inverse variance weighted (multiplicative random effects)	5e-06	8	-0.137307	-0.0668685	0.00356975	0.0359379	0.0627909	29.7419	20.8467	49.4332	0.965473	0.871703	0.935318	1.00358	Chen et al.	0.418498
Glucose to N-stearoyl-sphingosine (d18:1 to 18:0) ratio	MS	Inverse variance weighted (multiplicative random effects)	5e-06	11	0.00471721	0.0887872	0.172857	0.0428929	0.0384545	33.5023	22.1557	73.8753	0.972301	1.00473	1.09285	1.1887	Chen et al.	0.41869
N-acetylneuraminate	DEP	Inverse variance weighted (multiplicative random effects)	5e-06	20	0.000954862	0.0407758	0.0805968	0.0203168	0.0447498	33.5895	20.8633	168.474	0.971255	1.00096	1.04162	1.08393	Meta-analysis	0.419935
stearoyl sphingomyelin (d18:1/18:0)	MS	Inverse variance weighted (multiplicative random effects)	5e-08	10	-0.21672	-0.111174	-0.00562782	0.0538501	0.0389695	70.7446	31.703	170.195	0.984976	0.805155	0.894783	0.994388	Meta-analysis	0.420671
N-acetylisoleucine levels	BP	Inverse variance weighted (multiplicative random effects)	5e-06	9	-0.00438205	0.0776675	0.159717	0.041862	0.0635503	21.9553	20.9824	24.6782	0.959514	0.995628	1.08076	1.17318	Chen et al.	0.421388
eicosanodioate	ANX	Inverse variance weighted (multiplicative random effects)	5e-06	17	-0.055316	-0.0293644	-0.00341281	0.0132406	0.0265717	25.6887	21.0427	74.0936	0.95942	0.946186	0.971063	0.996593	Hysi et al.	0.422892
creatinine	ANX	Inverse variance weighted (multiplicative random effects)	5e-06	17	0.0108648	0.0942743	0.177684	0.0425559	0.0267391	24.1304	20.8811	38.716	0.957574	1.01092	1.09886	1.19445	Meta-analysis	0.422892
hypoxanthine	ANX	Inverse variance weighted (multiplicative random effects)	5e-06	13	-0.0926183	-0.0490269	-0.00543559	0.0222405	0.0274962	22.6191	20.8865	24.6288	0.959107	0.911541	0.952155	0.994579	Hysi et al.	0.422892
1-stearoyl-2-docosahexaenoyl-GPC (18:0/22:6)	ANX	Inverse variance weighted (multiplicative random effects)	5e-08	7	-0.136536	-0.0722743	-0.00801279	0.0327865	0.0274967	105.664	34.8554	412.574	0.991718	0.872375	0.930276	0.992019	Meta-analysis	0.422892
Adenosine 5'-diphosphate (ADP) to glutamine ratio	ANX	Inverse variance weighted (multiplicative random effects)	5e-06	10	0.00553763	0.0504053	0.0952729	0.0228916	0.0276719	22.312	20.8513	25.1569	0.957972	1.00555	1.0517	1.09996	Chen et al.	0.422892
Phosphate to N-acetylneuraminate ratio	DEP	Inverse variance weighted (multiplicative random effects)	5e-06	17	-0.0473554	-0.0239206	-0.000485741	0.0119565	0.0454328	24.9265	20.8585	58.2556	0.96191	0.953748	0.976363	0.999514	Chen et al.	0.423276
N-acetylarginine	SCZ	Inverse variance weighted (multiplicative random effects)	5e-08	11	0.00225325	0.0414411	0.0806289	0.0199938	0.0382005	310.965	32.9017	2057.86	0.996814	1.00226	1.04231	1.08397	Meta-analysis	0.42347
2-aminobutyrate	SCZ	Inverse variance weighted (multiplicative random effects)	5e-06	13	0.00509212	0.0971753	0.189259	0.0469812	0.0386037	45.3122	20.834	220.073	0.979541	1.00511	1.10205	1.20835	Meta-analysis	0.424314
Cholate to phosphate ratio	DEP	Inverse variance weighted (multiplicative random effects)	5e-06	6	0.000319859	0.0175045	0.0346891	0.00876767	0.0458815	22.6671	21.1623	24.9608	0.961681	1.00032	1.01766	1.0353	Chen et al.	0.424404
Adenosine 5'-monophosphate (AMP) to flavin adenine dinucleotide (FAD) ratio	BP	Inverse variance weighted (multiplicative random effects)	5e-06	11	-0.00363718	0.0602181	0.124073	0.0325792	0.0645504	29.8998	20.8663	98.7465	0.967974	0.996369	1.06207	1.1321	Chen et al.	0.425835
Isobutyrylcarnitine (c4) levels	DEP	Inverse variance weighted (multiplicative random effects)	5e-08	6	9.02042e-05	0.00609094	0.0120917	0.0030616	0.0466501	178.79	34.3642	464.634	0.995338	1.00009	1.00611	1.01217	Chen et al.	0.426798
Mannonate levels	DEP	Inverse variance weighted (multiplicative random effects)	5e-06	10	-0.0634046	-0.0319131	-0.000421553	0.0160671	0.047007	40.9589	20.9286	200.289	0.977653	0.938564	0.968591	0.999579	Chen et al.	0.426798
Mannose to fructose ratio	DEP	Inverse variance weighted (multiplicative random effects)	5e-06	11	-0.0718471	-0.0361525	-0.000457823	0.0182115	0.047129	24.3557	21.0347	40.2166	0.96256	0.930673	0.964493	0.999542	Chen et al.	0.426798
Glucuronide of C10H18O2 (7) levels	DEP	Inverse variance weighted (multiplicative random effects)	5e-06	10	0.000259092	0.0238774	0.0474958	0.0120502	0.0475351	23.5029	20.9443	27.8884	0.959084	1.00026	1.02416	1.04864	Chen et al.	0.427486
Serine to alpha-tocopherol ratio	SCZ	Inverse variance weighted (multiplicative random effects)	5e-06	15	-0.112543	-0.0576742	-0.00280518	0.0279944	0.0393789	27.554	20.9616	70.272	0.965683	0.893559	0.943957	0.997199	Chen et al.	0.427905
1-(1-enyl-stearoyl)-2-arachidonoyl-GPC (P-18:0/20:4)	SCZ	Inverse variance weighted (multiplicative random effects)	5e-06	9	-0.101826	-0.0521546	-0.00248351	0.0253424	0.0395903	107.905	21.1046	755.382	0.991365	0.903187	0.949182	0.99752	Hysi et al.	0.427905
2-hydroxybutyrate/2-hydroxyisobutyrate	DEP	Inverse variance weighted (multiplicative random effects)	5e-06	8	0.000407348	0.0449851	0.0895628	0.0227437	0.0479388	32.5978	21.1479	67.4553	0.973063	1.00041	1.04601	1.0937	Meta-analysis	0.428143
linolenate [alpha or gamma; (18:3n3 or 6)]	ALS	Inverse variance weighted (multiplicative random effects)	5e-06	10	0.0107473	0.0974005	0.184054	0.0442108	0.0275883	22.4928	20.9694	25.1727	0.956602	1.01081	1.1023	1.20208	Meta-analysis	0.429115
4-acetaminophen sulfate levels	BP	Inverse variance weighted (multiplicative random effects)	5e-06	11	-0.143141	-0.0693442	0.00445292	0.0376516	0.0655141	22.1683	20.8452	25.8438	0.95194	0.866632	0.933006	1.00446	Chen et al.	0.429418
biliverdin	BP	Inverse variance weighted (multiplicative random effects)	5e-06	13	-0.00273343	0.041939	0.0866115	0.0227921	0.0657578	165.859	21.2045	1697.59	0.994057	0.99727	1.04283	1.09047	Meta-analysis	0.429418
2-arachidonoyl-GPE (20:4)*	ANX	Inverse variance weighted (multiplicative random effects)	5e-06	14	-0.0734976	-0.0387892	-0.0040807	0.0177084	0.0284924	39.2761	20.9871	196.672	0.976287	0.929138	0.961953	0.995928	Hysi et al.	0.430369
Furaneol sulfate levels	PD	Inverse variance weighted (multiplicative random effects)	5e-06	8	0.0149585	0.0707156	0.126473	0.0284475	0.012925	41.5892	20.9301	177.034	0.966332	1.01507	1.07328	1.13482	Chen et al.	0.430503
catechol sulfate	BP	Inverse variance weighted (multiplicative random effects)	5e-06	10	-0.00605048	0.0899466	0.185944	0.0489781	0.0662888	24.5543	21.16	36.9822	0.961844	0.993968	1.09412	1.20435	Meta-analysis	0.430711
Phenylacetylglutamate levels	BP	Inverse variance weighted (multiplicative random effects)	5e-06	12	-0.00501378	0.0730843	0.151182	0.0398459	0.0666286	28.3591	21.0546	94.4797	0.964113	0.994999	1.07582	1.16321	Chen et al.	0.430754
thymol sulfate	MS	Inverse variance weighted (multiplicative random effects)	5e-06	7	0.0120073	0.277502	0.542997	0.135457	0.040497	40.1795	21.2084	111.059	0.978634	1.01208	1.31983	1.72116	Meta-analysis	0.431614
p-cresol sulfate	MS	Inverse variance weighted (multiplicative random effects)	5e-06	11	0.00916463	0.21584	0.422515	0.105447	0.0406667	23.7251	20.9482	30.8538	0.95871	1.00921	1.2409	1.52579	Meta-analysis	0.431614
Phenylacetylglutamate levels	ALS	Inverse variance weighted (multiplicative random effects)	5e-06	12	-0.154113	-0.0814329	-0.00875292	0.0370816	0.0280887	28.3591	21.0546	94.4797	0.964113	0.857175	0.921795	0.991285	Chen et al.	0.431697
Sphingomyelin (d17:1/16:0, d18:1/15:0, d16:1/17:0) levels	AD	Inverse variance weighted (multiplicative random effects)	5e-06	15	-0.0633246	-0.0338411	-0.00435754	0.0150426	0.0244693	42.4829	20.9336	294.747	0.977227	0.938639	0.966725	0.995652	Chen et al.	0.432403
palmitoleoylcarnitine*	DEP	Inverse variance weighted (multiplicative random effects)	5e-06	10	-0.0488767	-0.024493	-0.000109273	0.0124407	0.048978	32.5078	21.3033	60.9633	0.971829	0.952299	0.975805	0.999891	Hysi et al.	0.432727
gamma-glutamylvaline	DEP	Inverse variance weighted (multiplicative random effects)	5e-06	8	-0.0907356	-0.045455	-0.000174327	0.0231024	0.0491203	29.5323	21.2401	67.1307	0.969281	0.913259	0.955563	0.999826	Meta-analysis	0.432727
1-stearoyl-2-dihomo-linolenoyl-GPI (18:0/20:3n3 or 6)*	DEP	Inverse variance weighted (multiplicative random effects)	5e-08	6	6.06524e-05	0.0278182	0.0555758	0.014162	0.0494973	203.081	32.6762	905.312	0.99581	1.00006	1.02821	1.05715	Hysi et al.	0.433101
2-naphthol sulfate levels	BP	Inverse variance weighted (multiplicative random effects)	5e-06	11	-0.125192	-0.0604247	0.00434289	0.0330447	0.0674633	23.1397	20.9694	26.7083	0.9491	0.882327	0.941365	1.00435	Chen et al.	0.43398
sphingomyelin (d18:1/22:1, d18:2/22:0, d16:1/24:1)*	DEP	Inverse variance weighted (multiplicative random effects)	5e-08	7	-0.0863564	-0.0431771	2.1364e-06	0.0220302	0.0500071	81.2154	32.3722	282.289	0.989435	0.917267	0.957742	1	Meta-analysis	0.434626
Branched-chain, straight-chain, or cyclopropyl 12:1 fatty acid levels	BP	Inverse variance weighted (multiplicative random effects)	5e-06	15	-0.103867	-0.0500766	0.00371356	0.0274439	0.0680485	30.3216	20.8804	120.59	0.95292	0.901345	0.951157	1.00372	Chen et al.	0.435578
xanthurenate	SCZ	Inverse variance weighted (multiplicative random effects)	5e-08	5	-0.183837	-0.0939189	-0.00400057	0.0458767	0.0406382	86.8303	31.5922	194.579	0.990352	0.832071	0.910357	0.996007	Meta-analysis	0.435601
Andro steroid monosulfate C19H28O6S (1) levels	BP	Inverse variance weighted (multiplicative random effects)	5e-06	22	-0.101901	-0.0490884	0.00372431	0.0269453	0.068488	45.316	21.1198	402.746	0.978277	0.903119	0.952097	1.00373	Chen et al.	0.435781
4-androsten-3beta,17beta-diol disulfate (2)	BP	Inverse variance weighted (multiplicative random effects)	5e-06	13	-0.0054484	0.0699956	0.14544	0.0384918	0.0689949	29.7426	20.9663	56.5469	0.966454	0.994566	1.0725	1.15655	Hysi et al.	0.435781
1-stearoyl-2-dihomo-linolenoyl-GPC (18:0/20:3n3 or 6)*	BP	Inverse variance weighted (multiplicative random effects)	5e-06	18	-0.00432595	0.0544211	0.113168	0.029973	0.0694208	38.9299	20.8911	182.91	0.974306	0.995683	1.05593	1.11982	Hysi et al.	0.435781
Formiminoglutamate levels	BP	Inverse variance weighted (multiplicative random effects)	5e-06	12	-0.00562452	0.0706313	0.146887	0.038906	0.0694574	24.5799	20.9364	27.8816	0.961907	0.994391	1.07319	1.15822	Chen et al.	0.435781
Vanillic acid glycine levels	BP	Inverse variance weighted (multiplicative random effects)	5e-06	14	-0.00667448	0.0825803	0.171835	0.0455382	0.0697654	28.8983	20.8692	59.5727	0.967464	0.993348	1.08609	1.18748	Chen et al.	0.435781
dopamine sulfate (2)	SCZ	Inverse variance weighted (multiplicative random effects)	5e-06	14	-0.139658	-0.0712821	-0.00290639	0.0348856	0.0410216	35.7654	20.9107	167.847	0.974029	0.869656	0.931199	0.997098	Hysi et al.	0.436106
Dopamine 3-o-sulfate levels	ANX	Inverse variance weighted (multiplicative random effects)	5e-06	7	-0.177122	-0.0932754	-0.00942895	0.0427788	0.029227	24.7308	21.7296	31.1854	0.965306	0.837678	0.910943	0.990615	Chen et al.	0.436389
sphingomyelin (d18:2/24:1, d18:1/24:2)*	BP	Inverse variance weighted (multiplicative random effects)	5e-08	5	-0.357474	-0.171547	0.0143799	0.0948607	0.0705427	37.7507	31.1415	51.9794	0.957321	0.699441	0.842361	1.01448	Meta-analysis	0.437806
3-methylglutaconate levels	BP	Inverse variance weighted (multiplicative random effects)	5e-06	13	-0.0825616	-0.0396038	0.00335396	0.0219172	0.0707667	97.8575	21.1464	557.998	0.990425	0.920755	0.96117	1.00336	Chen et al.	0.437806
Mannose to S-methylcysteine ratio	SCZ	Inverse variance weighted (multiplicative random effects)	5e-06	9	-0.0512255	-0.0261127	-0.000999933	0.0128126	0.0415457	39.3831	20.8383	126.805	0.977256	0.950064	0.974225	0.999001	Chen et al.	0.438087
1-dihomo-linolenoyl-GPC (20:3n3 or 6)*	BP	Inverse variance weighted (multiplicative random effects)	5e-06	16	-0.00574425	0.0664781	0.138701	0.0368482	0.071214	33.8566	20.9346	137.453	0.969988	0.994272	1.06874	1.14878	Hysi et al.	0.438475
cys-gly, oxidized	SCZ	Inverse variance weighted (multiplicative random effects)	5e-06	15	-0.1179	-0.0600303	-0.00216045	0.0295254	0.0420351	95.4655	20.838	906.742	0.990035	0.888785	0.941736	0.997842	Meta-analysis	0.439674
linoleoyl ethanolamide	ALS	Inverse variance weighted (multiplicative random effects)	5e-06	16	0.00843134	0.0857541	0.163077	0.0394504	0.0297262	45.6286	20.8779	385.176	0.977439	1.00847	1.08954	1.17713	Meta-analysis	0.441885
catechol sulfate	ALS	Inverse variance weighted (multiplicative random effects)	5e-06	10	-0.150464	-0.0791189	-0.00777352	0.0364007	0.0297386	24.5543	21.16	36.9822	0.961844	0.860309	0.92393	0.992257	Meta-analysis	0.441885
palmitoleate (16:1n7)	ALS	Inverse variance weighted (multiplicative random effects)	5e-06	15	-0.219111	-0.115202	-0.0112934	0.0530147	0.0297785	28.8401	20.9441	111.507	0.945838	0.803233	0.891186	0.98877	Meta-analysis	0.441885
Adenosine 5'-monophosphate (AMP) to valine ratio	DEP	Inverse variance weighted (multiplicative random effects)	5e-06	10	-0.0539474	-0.0268587	0.000229867	0.0138207	0.0519717	22.4736	21.1874	23.6885	0.959934	0.947482	0.973499	1.00023	Chen et al.	0.443623
Maltose levels in coronary artery disease	DEP	Inverse variance weighted (multiplicative random effects)	5e-06	11	-0.0374141	-0.0186257	0.00016269	0.00958592	0.0520127	23.1156	20.9519	26.0855	0.950958	0.963277	0.981547	1.00016	Chen et al.	0.443623
1-stearoyl-GPI (18:0)	DEP	Inverse variance weighted (multiplicative random effects)	5e-06	14	-0.0970034	-0.0482849	0.000433647	0.0248564	0.0520701	25.9528	20.892	66.4082	0.964182	0.907553	0.952862	1.00043	Meta-analysis	0.443623
Sulfate of piperine metabolite C18H21NO3 (1) levels	ALS	Inverse variance weighted (multiplicative random effects)	5e-06	11	0.0104184	0.111145	0.211872	0.0513912	0.0305621	24.2383	20.8738	44.0591	0.957461	1.01047	1.11756	1.23599	Chen et al.	0.44421
Adenosine 5'-monophosphate (AMP) to acetoacetate ratio	ALS	Inverse variance weighted (multiplicative random effects)	5e-06	7	-0.220821	-0.115671	-0.010521	0.053648	0.0310749	22.8424	21.1362	24.5138	0.962456	0.80186	0.890768	0.989534	Chen et al.	0.44421
Glucose to glycerol ratio	ALS	Inverse variance weighted (multiplicative random effects)	5e-06	8	-0.151022	-0.0790881	-0.00715399	0.0367011	0.0311676	22.4435	21.1465	24.8576	0.960422	0.859829	0.923958	0.992872	Chen et al.	0.44421
1-eicosenoyl-GPC (20:1)*	ALS	Inverse variance weighted (multiplicative random effects)	5e-06	7	-0.213797	-0.11179	-0.00978238	0.0520445	0.0317168	24.195	22.6505	28.2714	0.956663	0.807512	0.894232	0.990265	Hysi et al.	0.44421
cysteine s-sulfate	ALS	Inverse variance weighted (multiplicative random effects)	5e-06	14	-0.207647	-0.108559	-0.00947041	0.0505553	0.0317672	24.3193	20.9398	43.0394	0.961354	0.812494	0.897126	0.990574	Meta-analysis	0.44421
Caffeine to theophylline ratio	ALS	Inverse variance weighted (multiplicative random effects)	5e-06	8	-0.191654	-0.100133	-0.00861121	0.0466947	0.0319996	23.6394	21.158	26.5338	0.96247	0.825592	0.904717	0.991426	Chen et al.	0.44421
aspartate	PD	Inverse variance weighted (multiplicative random effects)	5e-08	5	-0.47386	-0.263116	-0.0523726	0.107522	0.0144017	44.9943	29.9502	60.8694	0.982211	0.622594	0.768652	0.948975	Meta-analysis	0.444819
3-hydroxy-3-methylglutarate	PD	Inverse variance weighted (multiplicative random effects)	5e-06	9	0.0382229	0.192998	0.347774	0.0789671	0.014524	23.3188	20.9298	29.5141	0.889527	1.03896	1.21288	1.41591	Meta-analysis	0.444819
succinylcarnitine	PD	Inverse variance weighted (multiplicative random effects)	5e-08	10	0.0119397	0.0603584	0.108777	0.0247034	0.0145527	162.154	33.056	715.797	0.991082	1.01201	1.06222	1.11491	Meta-analysis	0.444819
p-cresol-glucuronide*	PD	Inverse variance weighted (multiplicative random effects)	5e-06	16	-0.227957	-0.126291	-0.0246257	0.0518703	0.0149019	26.4859	20.8846	58.0702	0.964562	0.796158	0.881358	0.975675	Hysi et al.	0.444819
Sucrose levels	PD	Inverse variance weighted (multiplicative random effects)	5e-06	8	-0.408777	-0.225794	-0.0428115	0.0933586	0.0155816	23.5437	21.1574	28.9165	0.950907	0.664462	0.797882	0.958092	Chen et al.	0.444819
Histidine to trans-urocanate ratio	PD	Inverse variance weighted (multiplicative random effects)	5e-06	14	-0.173767	-0.095953	-0.0181391	0.039701	0.0156537	44.7167	20.8377	333.584	0.976728	0.840493	0.908507	0.982024	Chen et al.	0.444819
Phosphate to glycerol ratio	PD	Inverse variance weighted (multiplicative random effects)	5e-06	7	0.037368	0.200259	0.363149	0.0831074	0.0159685	22.4801	20.9385	24.7288	0.959577	1.03808	1.22172	1.43785	Chen et al.	0.444819
alpha-ketobutyrate	PD	Inverse variance weighted (multiplicative random effects)	5e-06	6	-0.33391	-0.18346	-0.033009	0.0767605	0.0168472	26.7619	21.3418	37.4313	0.962474	0.716118	0.832385	0.96753	Meta-analysis	0.444819
Carotene diol (3) levels	PD	Inverse variance weighted (multiplicative random effects)	5e-06	15	0.0178472	0.101882	0.185917	0.042875	0.0174891	32.1286	20.8879	167.164	0.968909	1.01801	1.10725	1.20432	Chen et al.	0.444819
Succinate to acetoacetate ratio	PD	Inverse variance weighted (multiplicative random effects)	5e-06	8	-0.245351	-0.13443	-0.0235081	0.0565926	0.0175303	23.1345	21.3385	27.3514	0.961876	0.78243	0.874214	0.976766	Chen et al.	0.444819
3-methyl catechol sulfate (2) levels	PD	Inverse variance weighted (multiplicative random effects)	5e-06	14	0.0211481	0.121544	0.22194	0.0512225	0.0176506	22.3119	20.8395	24.7248	0.954225	1.02137	1.12924	1.2485	Chen et al.	0.444819
Linoleoylcholine levels	PD	Inverse variance weighted (multiplicative random effects)	5e-06	14	-0.14861	-0.0813598	-0.0141094	0.0343115	0.0177298	22.7688	20.9805	27.8974	0.955524	0.861905	0.921862	0.98599	Chen et al.	0.444819
Adenosine 5'-diphosphate (ADP) to pantothenate ratio	PD	Inverse variance weighted (multiplicative random effects)	5e-06	5	-0.316127	-0.172566	-0.0290047	0.0732456	0.0184733	22.2433	21.2319	22.9862	0.962963	0.728967	0.841503	0.971412	Chen et al.	0.444819
Taurochenodeoxycholic acid 3-sulfate levels	PD	Inverse variance weighted (multiplicative random effects)	5e-08	6	0.0118746	0.0706942	0.129514	0.03001	0.0184884	52.5908	33.6923	83.6077	0.983952	1.01195	1.07325	1.13827	Chen et al.	0.444819
ribitol	PD	Inverse variance weighted (multiplicative random effects)	5e-06	16	-0.134341	-0.0733283	-0.0123156	0.031129	0.0184913	61.2714	20.9778	560.774	0.98324	0.874292	0.929296	0.98776	Meta-analysis	0.444819
3-phosphoglycerate to glycerate ratio	ALS	Inverse variance weighted (multiplicative random effects)	5e-06	11	-0.149204	-0.0778029	-0.00640205	0.036429	0.0327006	23.4482	21.3749	29.0354	0.961074	0.861394	0.925147	0.993618	Chen et al.	0.445037
1-myristoyl-GPC (14:0)	ALS	Inverse variance weighted (multiplicative random effects)	5e-06	8	0.0101019	0.12494	0.239778	0.0585909	0.0329728	22.848	21.0346	27.0519	0.958416	1.01015	1.13308	1.27097	Hysi et al.	0.445037
Phosphate to oleoyl-linoleoyl-glycerol (18:1 to 18:2) [2] ratio	ALS	Inverse variance weighted (multiplicative random effects)	5e-08	6	-0.159003	-0.0828235	-0.00664426	0.0388669	0.0330933	53.6386	30.8777	117.281	0.983641	0.852994	0.920514	0.993378	Chen et al.	0.445037
Spermidine to N-acetylputrescine ratio	SCZ	Inverse variance weighted (multiplicative random effects)	5e-06	12	0.00101942	0.0319818	0.0629442	0.0157971	0.0429154	50.0103	20.9416	336.391	0.977932	1.00102	1.0325	1.06497	Chen et al.	0.44529
taurine	DEP	Inverse variance weighted (multiplicative random effects)	5e-06	7	-0.000515788	0.0423955	0.0853068	0.0218935	0.0528137	22.7925	21.2359	26.7437	0.960044	0.999484	1.04331	1.08905	Meta-analysis	0.445482
1-palmitoyl-2-linoleoyl-GPE (16:0/18:2)	DEP	Inverse variance weighted (multiplicative random effects)	5e-08	9	-0.000307692	0.0219124	0.0441326	0.0113368	0.0532536	270.675	30.1297	1139.69	0.996711	0.999692	1.02215	1.04512	Meta-analysis	0.445482
1-(1-enyl-oleoyl)-GPC (P-18:1)*	DEP	Inverse variance weighted (multiplicative random effects)	5e-06	6	-0.132878	-0.0659196	0.00103853	0.0341623	0.0536564	28.2985	21.3772	45.0506	0.956311	0.875572	0.936206	1.00104	Hysi et al.	0.445482
Cholesterol to taurocholate ratio	DEP	Inverse variance weighted (multiplicative random effects)	5e-06	12	-0.0423918	-0.0210048	0.000382272	0.0109118	0.0542335	22.8489	20.8558	27.732	0.959437	0.958494	0.979214	1.00038	Chen et al.	0.445482
N2-acetyl,N6,N6-dimethyllysine levels	DEP	Inverse variance weighted (multiplicative random effects)	5e-08	5	-8.65448e-05	0.00443993	0.00896641	0.00230943	0.0545397	565.016	30.8381	1402.73	0.99323	0.999913	1.00445	1.00901	Chen et al.	0.445482
2-methoxyresorcinol sulfate levels	DEP	Inverse variance weighted (multiplicative random effects)	5e-06	12	-0.0423975	-0.0209912	0.000415159	0.0109216	0.0546073	22.8665	21.1003	26.3435	0.958111	0.958489	0.979228	1.00042	Chen et al.	0.445482
1-palmitoyl-2-stearoyl-GPC (16:0/18:0)	DEP	Inverse variance weighted (multiplicative random effects)	5e-08	7	-0.104402	-0.0516802	0.00104149	0.0268988	0.0546963	82.8798	30.7863	281.824	0.926577	0.900863	0.949633	1.00104	Meta-analysis	0.445482
phenylpyruvate	SCZ	Inverse variance weighted (multiplicative random effects)	5e-08	5	0.0047795	0.161492	0.318204	0.0799552	0.0434065	60.097	30.9031	116.28	0.986254	1.00479	1.17526	1.37466	Meta-analysis	0.446811
N-oleoyltaurine levels	SCZ	Inverse variance weighted (multiplicative random effects)	5e-06	18	-0.0889138	-0.045081	-0.00124819	0.0223637	0.0438195	32.1541	20.8386	154.803	0.966408	0.914924	0.95592	0.998753	Chen et al.	0.447511
alpha-tocopherol	DEP	Inverse variance weighted (multiplicative random effects)	5e-08	5	-0.102905	-0.0508587	0.00118813	0.0265545	0.0554597	35.0234	30.3347	45.2669	0.975944	0.902212	0.950413	1.00119	Meta-analysis	0.448877
Phosphate to linoleoyl-arachidonoyl-glycerol (18:2 to 20:4) [2] ratio	DEP	Inverse variance weighted (multiplicative random effects)	5e-06	13	-0.000644209	0.0250049	0.0506541	0.0130863	0.0560339	56.0421	20.9886	346.895	0.983478	0.999356	1.02532	1.05196	Chen et al.	0.450707
Spermidine to phosphate ratio	PD	Inverse variance weighted (multiplicative random effects)	5e-06	10	-0.14814	-0.0806592	-0.013178	0.0344292	0.019142	24.3159	20.9005	36.7668	0.953666	0.86231	0.922508	0.986908	Chen et al.	0.452098
2-hydroxyarachidate levels	SCZ	Inverse variance weighted (multiplicative random effects)	5e-06	6	-0.283335	-0.143356	-0.0033773	0.0714179	0.0447189	23.1865	21.39	25.3996	0.775193	0.753267	0.866445	0.996628	Chen et al.	0.453128
Vanillic acid glycine levels	ALS	Inverse variance weighted (multiplicative random effects)	5e-06	14	-0.119525	-0.0620803	-0.00463527	0.0293087	0.0341621	28.8983	20.8692	59.5727	0.967464	0.887341	0.939807	0.995375	Chen et al.	0.454673
caproate (6:0)	ALS	Inverse variance weighted (multiplicative random effects)	5e-06	10	0.00608866	0.0836892	0.16129	0.0395921	0.0345337	36.5473	20.9457	158.882	0.974423	1.00611	1.08729	1.17503	Meta-analysis	0.454928
Carboxyethyl-gaba levels	AD	Inverse variance weighted (multiplicative random effects)	5e-06	11	0.010526	0.0887555	0.166985	0.039913	0.026167	29.9417	20.8691	76.243	0.968539	1.01058	1.09281	1.18174	Chen et al.	0.456154
theophylline	ALS	Inverse variance weighted (multiplicative random effects)	5e-06	10	-0.342414	-0.177442	-0.0124709	0.084169	0.0350167	22.6184	21.3906	23.8117	0.956354	0.710054	0.837409	0.987607	Meta-analysis	0.456632
Phosphate to glycerol ratio	ANX	Inverse variance weighted (multiplicative random effects)	5e-06	7	-0.119831	-0.0627939	-0.00575688	0.0291005	0.0309412	22.4801	20.9385	24.7288	0.959577	0.88707	0.939137	0.99426	Chen et al.	0.456735
1-oleoyl-2-linoleoyl-GPE (18:1/18:2) levels	DEP	Inverse variance weighted (multiplicative random effects)	5e-08	5	-0.000930167	0.0280302	0.0569906	0.0147757	0.0578217	209.334	30.9099	634.035	0.996172	0.99907	1.02843	1.05865	Chen et al.	0.456987
Adenosine 5'-monophosphate (AMP) to asparagine ratio	DEP	Inverse variance weighted (multiplicative random effects)	5e-06	13	-0.036607	-0.0180039	0.000599197	0.00949138	0.0578452	28.9138	21.0713	105.346	0.964858	0.964055	0.982157	1.0006	Chen et al.	0.456987
1-(1-enyl-palmitoyl)-2-arachidonoyl-GPE (P-16:0/20:4)*	DEP	Inverse variance weighted (multiplicative random effects)	5e-06	21	-0.0611958	-0.0300749	0.00104599	0.015878	0.0582086	32.3673	20.6612	145.038	0.965245	0.940639	0.970373	1.00105	Meta-analysis	0.456987
1-palmitoyl-2-palmitoleoyl-GPC (16:0/16:1)*	DEP	Inverse variance weighted (multiplicative random effects)	5e-06	21	-0.00154371	0.0413365	0.0842167	0.0218777	0.058833	25.447	20.8445	52.276	0.962544	0.998457	1.0422	1.08786	Meta-analysis	0.456987
aspartate	DEP	Inverse variance weighted (multiplicative random effects)	5e-08	5	-0.00283086	0.0755896	0.15401	0.0400104	0.0588587	44.9943	29.9502	60.8694	0.982211	0.997173	1.07852	1.1665	Meta-analysis	0.456987
Glucose to N-palmitoyl-sphinganine (d18:0 to 16:0) ratio	DEP	Inverse variance weighted (multiplicative random effects)	5e-06	18	-0.0555529	-0.0272619	0.00102914	0.0144342	0.0589319	24.4295	20.8768	32.5456	0.961317	0.945962	0.973106	1.00103	Chen et al.	0.456987
N-lactoyl isoleucine levels	DEP	Inverse variance weighted (multiplicative random effects)	5e-06	7	-0.00115064	0.0279337	0.0570181	0.014839	0.0597738	22.2493	20.8664	23.5953	0.958681	0.99885	1.02833	1.05867	Chen et al.	0.460104
caprate (10:0)	DEP	Inverse variance weighted (multiplicative random effects)	5e-06	10	-0.0862802	-0.0421981	0.00188391	0.0224908	0.0606228	23.9571	21.015	32.5396	0.953732	0.917337	0.95868	1.00189	Meta-analysis	0.460104
myo-inositol	DEP	Inverse variance weighted (multiplicative random effects)	5e-06	16	-0.0783345	-0.0383095	0.00171559	0.0204209	0.0606568	26.1631	20.8164	64	0.963993	0.924655	0.962415	1.00172	Meta-analysis	0.460104
4-hydroxyphenylpyruvate	DEP	Inverse variance weighted (multiplicative random effects)	5e-06	12	-0.0738886	-0.0361281	0.00163229	0.0192655	0.0607551	31.6833	20.9789	118.889	0.968301	0.928775	0.964517	1.00163	Meta-analysis	0.460104
2-linoleoyl-GPE (18:2)*	BP	Inverse variance weighted (multiplicative random effects)	5e-06	18	-0.00839932	0.0826004	0.1736	0.0464284	0.0752248	31.1921	20.9287	164.014	0.96962	0.991636	1.08611	1.18958	Hysi et al.	0.460975
1-arachidonoyl-GPI (20:4)*	ANX	Inverse variance weighted (multiplicative random effects)	5e-06	10	-0.128613	-0.0671974	-0.00578233	0.0313342	0.0319899	37.4793	20.8971	86.3457	0.975406	0.879315	0.935011	0.994234	Hysi et al.	0.463431
Citrate to taurocholate ratio	ANX	Inverse variance weighted (multiplicative random effects)	5e-06	9	-0.114593	-0.0598185	-0.00504411	0.0279461	0.0323149	24.5725	21.0274	32.6519	0.957201	0.891729	0.941935	0.994969	Chen et al.	0.463431
Succinoyltaurine levels	ANX	Inverse variance weighted (multiplicative random effects)	5e-06	13	-0.0488257	-0.0254768	-0.00212803	0.0119127	0.0324651	92.4515	21.2645	454.389	0.989569	0.952347	0.974845	0.997874	Chen et al.	0.463431
Glyco-beta-muricholate levels	AD	Inverse variance weighted (multiplicative random effects)	5e-06	14	0.00531477	0.0466807	0.0880466	0.021105	0.0269788	55.5928	21.4272	433.448	0.981363	1.00533	1.04779	1.09204	Chen et al.	0.464035
galactonate	SCZ	Inverse variance weighted (multiplicative random effects)	5e-06	8	-0.134436	-0.0676918	-0.000947662	0.0340532	0.0468306	25.0328	21.1432	37.3657	0.960314	0.874209	0.934548	0.999053	Meta-analysis	0.465559
Citramalate levels	SCZ	Inverse variance weighted (multiplicative random effects)	5e-06	11	-0.116561	-0.0586864	-0.000811495	0.029528	0.046869	22.6262	20.8779	27.7729	0.959554	0.889976	0.943002	0.999189	Chen et al.	0.465559
4-ethylcatechol sulfate levels	SCZ	Inverse variance weighted (multiplicative random effects)	5e-06	10	0.000869678	0.0661855	0.131501	0.0333244	0.0470225	23.2502	20.9455	28.6204	0.955049	1.00087	1.06842	1.14054	Chen et al.	0.465559
thymol sulfate	SCZ	Inverse variance weighted (multiplicative random effects)	5e-06	10	-0.1771	-0.089045	-0.000989903	0.0449261	0.0474754	34.816	20.859	111.059	0.974146	0.837696	0.914804	0.999011	Meta-analysis	0.466482
Adenosine 5'-diphosphate (ADP) to creatine ratio	DEP	Inverse variance weighted (multiplicative random effects)	5e-06	13	-0.0473796	-0.0230961	0.00118733	0.0123895	0.0622984	23.3925	20.8767	37.287	0.958698	0.953725	0.977169	1.00119	Chen et al.	0.466582
sphingomyelin (d18:1/17:0, d17:1/18:0, d19:1/16:0)	DEP	Inverse variance weighted (multiplicative random effects)	5e-08	8	-0.0990069	-0.0482244	0.00255816	0.0259095	0.0627067	56.6158	30.1489	181.963	0.984522	0.905736	0.95292	1.00256	Meta-analysis	0.466582
p-cresol sulfate	DEP	Inverse variance weighted (multiplicative random effects)	5e-06	11	-0.100988	-0.0491762	0.00263535	0.0264345	0.0628422	23.7251	20.9482	30.8538	0.95871	0.903944	0.952013	1.00264	Meta-analysis	0.466582
Cholate to taurocholate ratio	DEP	Inverse variance weighted (multiplicative random effects)	5e-06	8	-0.00143986	0.0264542	0.0543482	0.0142317	0.0630516	21.6534	20.9362	22.5639	0.950096	0.998561	1.02681	1.05585	Chen et al.	0.466582
N,N-dimethylalanine levels	AD	Inverse variance weighted (multiplicative random effects)	5e-08	5	-0.120611	-0.0638464	-0.00708132	0.0289618	0.0274888	45.8964	30.3566	74.1174	0.982257	0.886378	0.938149	0.992944	Chen et al.	0.466586
N6,N6-dimethyllysine levels	BP	Inverse variance weighted (multiplicative random effects)	5e-06	16	-0.0516857	-0.0245291	0.0026276	0.0138554	0.0766679	141.002	20.9738	1764.84	0.990792	0.949627	0.975769	1.00263	Chen et al.	0.466885
1-(1-enyl-palmitoyl)-2-docosahexaenoyl-GPC (P-16:0/22:6)*	BP	Inverse variance weighted (multiplicative random effects)	5e-06	15	-0.227136	-0.107739	0.0116576	0.0609167	0.0769556	25.3315	10.105	56.533	0.941822	0.796813	0.897862	1.01173	Hysi et al.	0.466885
1-(1-enyl-stearoyl)-2-docosahexaenoyl-GPE (P-18:0/22:6)*	BP	Inverse variance weighted (multiplicative random effects)	5e-06	8	-0.0131134	0.118934	0.250981	0.067371	0.077504	22.1696	21.2952	23.7883	0.959742	0.986972	1.1263	1.28529	Hysi et al.	0.466885
N-acetyltyrosine levels	BP	Inverse variance weighted (multiplicative random effects)	5e-06	21	-0.00335699	0.0303133	0.0639835	0.0171787	0.0776337	90.4166	20.8798	1187.53	0.988969	0.996649	1.03078	1.06607	Chen et al.	0.466885
10-nonadecenoate (19:1n9)	ALS	Inverse variance weighted (multiplicative random effects)	5e-06	5	-0.245237	-0.126624	-0.00801157	0.0605167	0.036404	23.2984	21.1067	25.5602	0.963295	0.782519	0.881065	0.99202	Meta-analysis	0.467202
Bilirubin degradation product, C17H18N2O4 (3) levels	ALS	Inverse variance weighted (multiplicative random effects)	5e-06	12	0.00220155	0.0364447	0.0706879	0.017471	0.0369776	106.359	20.9591	988.319	0.990269	1.0022	1.03712	1.07325	Chen et al.	0.467202
Glucose-to-mannose ratio	ALS	Inverse variance weighted (multiplicative random effects)	5e-06	11	0.00348202	0.0581565	0.112831	0.0278951	0.0370852	50.4417	20.9144	335.95	0.979781	1.00349	1.05988	1.11944	Chen et al.	0.467202
Adenosine 5'-diphosphate (ADP) to 5-oxoproline ratio	ALS	Inverse variance weighted (multiplicative random effects)	5e-06	11	0.00368032	0.0624498	0.121219	0.0299844	0.0372748	24.738	20.869	36.6268	0.962825	1.00369	1.06444	1.12887	Chen et al.	0.467202
Acetylcarnitine (C2) to propionylcarnitine (C3) ratio	ANX	Inverse variance weighted (multiplicative random effects)	5e-06	10	-0.0751959	-0.0391685	-0.00314113	0.0183813	0.0330984	25.8571	21.1249	54.6711	0.962616	0.927562	0.961589	0.996864	Chen et al.	0.467335
1-arachidonoyl-GPE (20:4n6)*	SCZ	Inverse variance weighted (multiplicative random effects)	5e-08	6	-0.12318	-0.0618679	-0.00055524	0.0312819	0.047957	244.624	37.0724	921.751	0.996135	0.884104	0.940007	0.999445	Meta-analysis	0.467671
Hydroxyasparagine levels	DEP	Inverse variance weighted (multiplicative random effects)	5e-06	12	-0.0631032	-0.0306784	0.00174642	0.0165433	0.0636772	23.9376	20.8816	28.8607	0.959731	0.938847	0.969787	1.00175	Chen et al.	0.468534
S-methylcysteine	AD	Inverse variance weighted (multiplicative random effects)	5e-06	9	0.00950728	0.0898412	0.170175	0.0409867	0.0283824	61.2846	20.9706	350.656	0.982063	1.00955	1.094	1.18551	Meta-analysis	0.468696
5alpha-androstan-3alpha,17beta-diol monosulfate (2) levels	AD	Inverse variance weighted (multiplicative random effects)	5e-06	15	0.00689706	0.0693096	0.131722	0.0318431	0.0295108	34.4287	20.9051	207.782	0.971463	1.00692	1.07177	1.14079	Chen et al.	0.468696
glycerophosphorylcholine (GPC)	AD	Inverse variance weighted (multiplicative random effects)	5e-06	8	0.0202025	0.203345	0.386488	0.0934402	0.0295397	28.7428	21.1469	73.0749	0.962873	1.02041	1.2255	1.4718	Meta-analysis	0.468696
Citrulline to phosphate ratio	AD	Inverse variance weighted (multiplicative random effects)	5e-06	23	-0.120732	-0.0634913	-0.00625079	0.0292043	0.0297024	23.5864	20.8642	41.2415	0.954245	0.886272	0.938482	0.993769	Chen et al.	0.468696
acetylcarnitine	AD	Inverse variance weighted (multiplicative random effects)	5e-08	6	-0.168288	-0.0884409	-0.00859394	0.0407382	0.0299346	83.1468	24.7877	256.672	0.950378	0.845111	0.915357	0.991443	Meta-analysis	0.468696
cysteine s-sulfate	AD	Inverse variance weighted (multiplicative random effects)	5e-06	14	0.0102431	0.106269	0.202296	0.048993	0.0300772	24.3193	20.9398	43.0394	0.961354	1.0103	1.11212	1.22421	Meta-analysis	0.468696
2-linoleoylglycerol (18:2) levels	AD	Inverse variance weighted (multiplicative random effects)	5e-06	12	0.00946098	0.101097	0.192734	0.0467533	0.0305905	22.1262	20.8893	25.7587	0.944087	1.00951	1.10638	1.21256	Chen et al.	0.468696
Glycodeoxycholate 3-sulfate levels	AD	Inverse variance weighted (multiplicative random effects)	5e-08	5	-0.0653471	-0.0342511	-0.0031551	0.0158653	0.0308604	212.796	31.343	641.556	0.986317	0.936742	0.966329	0.99685	Chen et al.	0.468696
maltose	AD	Inverse variance weighted (multiplicative random effects)	5e-06	7	-0.193807	-0.101534	-0.00926176	0.0470779	0.0310265	23.456	21.3408	33.1646	0.962382	0.823817	0.90345	0.990781	Hysi et al.	0.468696
Glutamate to alanine ratio	AD	Inverse variance weighted (multiplicative random effects)	5e-06	7	-0.139302	-0.0729343	-0.00656638	0.0338612	0.0312464	26.1197	21.693	37.3849	0.937912	0.869965	0.929662	0.993455	Chen et al.	0.468696
Phenylpyruvate to citrate ratio	MS	Inverse variance weighted (multiplicative random effects)	5e-06	18	0.00257627	0.105682	0.208787	0.0526049	0.0445399	24.8106	20.85	47.2598	0.959073	1.00258	1.11147	1.23218	Chen et al.	0.468782
1-(1-enyl-palmitoyl)-2-linoleoyl-GPC (P-16:0/18:2)*	BP	Inverse variance weighted (multiplicative random effects)	5e-06	15	-0.152691	-0.0722436	0.00820421	0.0410448	0.0783882	30.9445	20.9356	108.598	0.951723	0.858395	0.930304	1.00824	Meta-analysis	0.469023
fructose	BP	Inverse variance weighted (multiplicative random effects)	5e-06	9	-0.0137177	0.119512	0.252742	0.0679743	0.0787146	22.3856	20.9931	25.909	0.96029	0.986376	1.12695	1.28755	Meta-analysis	0.469023
Dihomo-linoleoylcarnitine (C20:2) levels	SCZ	Inverse variance weighted (multiplicative random effects)	5e-06	17	-0.074883	-0.0375624	-0.000241768	0.0190411	0.0485301	48.1254	21.0167	322.721	0.980374	0.927852	0.963134	0.999758	Chen et al.	0.469728
N-formylanthranilic acid levels	MS	Inverse variance weighted (multiplicative random effects)	5e-06	15	-0.158611	-0.0800991	-0.00158744	0.040057	0.0455403	96.9912	18.2632	1093.86	0.988473	0.853329	0.923025	0.998414	Chen et al.	0.470675
1-methyl-5-imidazoleacetate levels	MS	Inverse variance weighted (multiplicative random effects)	5e-06	10	0.000951024	0.0499198	0.0988885	0.0249841	0.0457096	25.1931	21.2595	47.9773	0.963765	1.00095	1.05119	1.10394	Chen et al.	0.470675
tyrosine	MS	Inverse variance weighted (multiplicative random effects)	5e-06	19	-0.224235	-0.11315	-0.00206488	0.056676	0.0458868	33.5111	21.2768	153.038	0.970156	0.799127	0.893017	0.997937	Meta-analysis	0.470675
Adenosine 5'-monophosphate (AMP) to methionine ratio	MS	Inverse variance weighted (multiplicative random effects)	5e-06	9	-0.254599	-0.128377	-0.0021552	0.0643988	0.0462104	23.3926	21.5815	27.7963	0.960581	0.775228	0.879522	0.997847	Chen et al.	0.470675
Adenosine 5'-diphosphate (ADP) to sulfate ratio	SCZ	Inverse variance weighted (multiplicative random effects)	5e-06	11	-0.0797875	-0.0399809	-0.00017437	0.0203095	0.0490007	22.1059	21.0417	25.6604	0.958869	0.923313	0.960808	0.999826	Chen et al.	0.47077
Cortolone glucuronide (1) levels	MS	Inverse variance weighted (multiplicative random effects)	5e-06	18	0.00180796	0.12071	0.239612	0.0606643	0.0466127	30.4555	19.2513	133.76	0.968944	1.00181	1.1283	1.27076	Chen et al.	0.470975
Ferulic acid 4-sulfate levels	DEP	Inverse variance weighted (multiplicative random effects)	5e-06	16	-0.034573	-0.0167794	0.00101421	0.00907838	0.0645614	43.1449	21.105	350.403	0.97572	0.966018	0.983361	1.00101	Chen et al.	0.472356
Behenoyl dihydrosphingomyelin (d18:0/22:0) levels	SCZ	Inverse variance weighted (multiplicative random effects)	5e-06	21	0.000115804	0.0572945	0.114473	0.0291728	0.0495336	28.3265	20.8776	62.854	0.961612	1.00012	1.05897	1.12128	Chen et al.	0.47239
Ethyl beta-glucopyranoside levels	SCZ	Inverse variance weighted (multiplicative random effects)	5e-06	9	-0.0782952	-0.039143	9.16921e-06	0.0199756	0.0500495	85.2773	21.0095	587.066	0.987545	0.924691	0.961613	1.00001	Chen et al.	0.47307
Citrulline to dimethylarginine (SDMA + ADMA) ratio	SCZ	Inverse variance weighted (multiplicative random effects)	5e-06	15	-0.0944858	-0.0472081	6.96651e-05	0.0241213	0.0503343	28.7382	20.8743	53.4322	0.959896	0.909841	0.953889	1.00007	Chen et al.	0.47307
1-palmitoyl-2-arachidonoyl-GPI (16:0/20:4)*	BP	Inverse variance weighted (multiplicative random effects)	5e-08	8	-0.307511	-0.145083	0.0173448	0.0828714	0.0799972	62.5858	30.1842	155.716	0.969463	0.735275	0.86495	1.0175	Meta-analysis	0.474479
1-lignoceroyl-GPC (24:0)	BP	Inverse variance weighted (multiplicative random effects)	5e-06	14	-0.299193	-0.141039	0.0171148	0.0806908	0.0804819	28.8757	20.9058	109.633	0.965764	0.741416	0.868455	1.01726	Meta-analysis	0.475174
Glycerol to sulfate ratio	ALS	Inverse variance weighted (multiplicative random effects)	5e-06	13	0.00698189	0.130103	0.253224	0.0628168	0.0383451	23.0309	21.0793	26.1155	0.959566	1.00701	1.13895	1.28817	Chen et al.	0.475995
Glycocholate glucuronide (1) levels	AD	Inverse variance weighted (multiplicative random effects)	5e-06	10	-0.143307	-0.0748502	-0.00639399	0.0349267	0.0321076	22.6313	20.8785	26.3293	0.952862	0.866488	0.927882	0.993626	Chen et al.	0.476078
Inosine 5'-monophosphate (IMP) to urate ratio	DEP	Inverse variance weighted (multiplicative random effects)	5e-06	9	-0.00170661	0.0265546	0.0548157	0.014419	0.0655276	23.2025	20.9886	27.3952	0.96169	0.998295	1.02691	1.05635	Chen et al.	0.476732
gamma-glutamylisoleucine*	ALS	Inverse variance weighted (multiplicative random effects)	5e-06	11	-0.287392	-0.14747	-0.00754881	0.0713885	0.0388528	24.9027	21.7978	31.34	0.962124	0.750218	0.862888	0.99248	Meta-analysis	0.477704
tartronate (hydroxymalonate)	DEP	Inverse variance weighted (multiplicative random effects)	5e-06	11	-0.094472	-0.0456746	0.00312288	0.0248967	0.06657	28.9053	20.7652	84.5194	0.968544	0.909853	0.955353	1.00313	Meta-analysis	0.47915
Dodecenedioate (C12:1-DC) levels	DEP	Inverse variance weighted (multiplicative random effects)	5e-06	14	-0.0505646	-0.0244273	0.00171005	0.0133354	0.0669863	34.3764	20.3186	158.437	0.972945	0.950693	0.975869	1.00171	Chen et al.	0.47915
Prolylglycine levels	DEP	Inverse variance weighted (multiplicative random effects)	5e-06	11	-0.0791592	-0.0382269	0.00270533	0.0208838	0.0671815	25.1037	21.0007	43.4901	0.963503	0.923893	0.962495	1.00271	Chen et al.	0.47915
Adenosine 5'-monophosphate (AMP) to arginine ratio	DEP	Inverse variance weighted (multiplicative random effects)	5e-06	6	-0.0519762	-0.0250704	0.00183534	0.0137274	0.0678049	22.9549	21.0908	24.6318	0.960319	0.949351	0.975241	1.00184	Chen et al.	0.47915
palmitate (16:0)	DEP	Inverse variance weighted (multiplicative random effects)	5e-06	10	-0.00316638	0.0424356	0.0880377	0.0232663	0.0681661	21.9402	20.9453	23.674	0.952955	0.996839	1.04335	1.09203	Meta-analysis	0.47915
Hexanoylglutamine levels	DEP	Inverse variance weighted (multiplicative random effects)	5e-06	13	-0.0266629	-0.0128501	0.000962617	0.00704733	0.0682418	81.4171	21.4087	452.222	0.988233	0.973689	0.987232	1.00096	Chen et al.	0.47915
Sulfate of piperine metabolite C16H19NO3 (2) levels	DEP	Inverse variance weighted (multiplicative random effects)	5e-06	15	-0.0602153	-0.0290093	0.00219663	0.0159214	0.06845	22.5507	20.8755	26.2574	0.958589	0.941562	0.971407	1.0022	Chen et al.	0.47915
pyridoxate	DEP	Inverse variance weighted (multiplicative random effects)	5e-06	10	-0.0734947	-0.0353516	0.00279158	0.0194608	0.0692855	22.6738	20.7936	25.899	0.948697	0.929141	0.965266	1.0028	Meta-analysis	0.479885
Phosphate to tyrosine ratio	DEP	Inverse variance weighted (multiplicative random effects)	5e-06	20	-0.00188369	0.023842	0.0495677	0.0131253	0.0692961	26.2077	20.9105	76.4743	0.963732	0.998118	1.02413	1.05082	Chen et al.	0.479885
5alpha-pregnan-diol disulfate levels	DEP	Inverse variance weighted (multiplicative random effects)	5e-06	12	-0.00165358	0.0204757	0.042605	0.0112905	0.0697482	35.6125	20.8468	164.252	0.968112	0.998348	1.02069	1.04353	Chen et al.	0.480447
glycine	BP	Inverse variance weighted (multiplicative random effects)	5e-08	7	-0.111928	-0.0526405	0.00664697	0.0302487	0.0818141	378.623	31.3956	2346.36	0.996801	0.894109	0.948721	1.00667	Meta-analysis	0.480844
2-myristoyl-GPC (14:0)*	MS	Inverse variance weighted (multiplicative random effects)	5e-06	8	0.00106807	0.126071	0.251074	0.0637771	0.0480702	22.5509	21.0016	24.0424	0.960346	1.00107	1.13436	1.28541	Hysi et al.	0.481847
1-(1-enyl-stearoyl)-2-arachidonoyl-GPE (P-18:0/20:4)*	MS	Inverse variance weighted (multiplicative random effects)	5e-06	12	0.000596586	0.098888	0.197179	0.0501487	0.0486214	70.3025	21.0069	554.35	0.982605	1.0006	1.10394	1.21796	Meta-analysis	0.482156
2-butenoylglycine levels	MS	Inverse variance weighted (multiplicative random effects)	5e-06	13	-0.176902	-0.0886711	-0.000439856	0.0450159	0.0488646	42.5804	20.8446	210.225	0.976428	0.837862	0.915147	0.99956	Chen et al.	0.482156
eicosanodioate	BP	Inverse variance weighted (multiplicative random effects)	5e-06	17	-0.106212	-0.0498085	0.00659503	0.0287773	0.0834829	25.6887	21.0427	74.0936	0.95942	0.899234	0.951412	1.00662	Hysi et al.	0.482388
2-palmitoyl-GPE (16:0)*	BP	Inverse variance weighted (multiplicative random effects)	5e-06	10	-0.0124079	0.0937033	0.199815	0.0541384	0.0834855	39.1395	22.1316	120.888	0.975208	0.987669	1.09823	1.22118	Hysi et al.	0.482388
p-cresol sulfate	BP	Inverse variance weighted (multiplicative random effects)	5e-06	11	-0.252756	-0.118509	0.0157389	0.0684936	0.0835921	23.7251	20.9482	30.8538	0.95871	0.776657	0.888244	1.01586	Meta-analysis	0.482388
1-methylimidazoleacetate	BP	Inverse variance weighted (multiplicative random effects)	5e-06	9	-0.00500852	0.0372222	0.079453	0.0215463	0.0840697	76.8993	21.1711	510.292	0.986569	0.995004	1.03792	1.08269	Hysi et al.	0.482388
2-hydroxyglutarate	BP	Inverse variance weighted (multiplicative random effects)	5e-06	9	-0.152501	-0.0714394	0.00962213	0.0413579	0.0841057	43.2128	21.6807	132.856	0.978936	0.858558	0.931053	1.00967	Meta-analysis	0.482388
1-linoleoyl-GPI (18:2)*	BP	Inverse variance weighted (multiplicative random effects)	5e-06	13	-0.0163147	0.119664	0.255642	0.0693767	0.0845564	54.8225	20.7936	200.17	0.981325	0.983818	1.12712	1.29129	Meta-analysis	0.482388
1,2-dipalmitoyl-GPC (16:0/16:0)	BP	Inverse variance weighted (multiplicative random effects)	5e-08	5	-0.404065	-0.189097	0.0258722	0.109678	0.0846884	100.36	33.1497	306.25	0.991897	0.667601	0.827707	1.02621	Meta-analysis	0.482388
Bilirubin degradation product, C17H20N2O5 (1) levels	PD	Inverse variance weighted (multiplicative random effects)	5e-06	14	-0.0885158	-0.0478548	-0.0071939	0.0207454	0.0210676	64.5487	21.0275	610.494	0.982651	0.915289	0.953272	0.992832	Chen et al.	0.482781
palmitoyl dihydrosphingomyelin (d18:0/16:0)*	PD	Inverse variance weighted (multiplicative random effects)	5e-08	9	-0.170084	-0.0919156	-0.0137467	0.0398821	0.0211844	64.081	33.9948	198.81	0.984835	0.843594	0.912182	0.986347	Meta-analysis	0.482781
Phenylacetate levels	MS	Inverse variance weighted (multiplicative random effects)	5e-06	13	0.000309153	0.110938	0.221567	0.0564434	0.049359	27.0021	21.0096	73.0355	0.965303	1.00031	1.11733	1.24803	Chen et al.	0.483259
Cholesterol to oleoyl-linoleoyl-glycerol (18:1 to 18:2) [2] ratio	DEP	Inverse variance weighted (multiplicative random effects)	5e-08	9	-0.0792471	-0.0380166	0.00321382	0.0210359	0.0707276	41.9625	32.0796	96.0756	0.976474	0.923812	0.962697	1.00322	Chen et al.	0.483956
palmitoyl-oleoyl-glycerol (16:0/18:1) [2]*	DEP	Inverse variance weighted (multiplicative random effects)	5e-06	14	-0.00236849	0.0276676	0.0577036	0.0153245	0.0710051	24.6711	21.5899	32.918	0.962362	0.997634	1.02805	1.0594	Hysi et al.	0.483956
palmitoyl sphingomyelin (d18:1/16:0)	BP	Inverse variance weighted (multiplicative random effects)	5e-08	8	-0.159698	-0.0746278	0.010442	0.043403	0.0855385	50.7459	33.579	81.2815	0.977802	0.852401	0.928089	1.0105	Meta-analysis	0.485093
Tyrosine to pyruvate ratio	AD	Inverse variance weighted (multiplicative random effects)	5e-06	10	-0.175817	-0.09158	-0.0073428	0.0429782	0.0331015	25.6298	20.9792	38.5924	0.962176	0.838771	0.912488	0.992684	Chen et al.	0.485238
2-hydroxyglutarate	DEP	Inverse variance weighted (multiplicative random effects)	5e-06	9	-0.00296147	0.0337192	0.0703998	0.0187146	0.0715838	43.2128	21.6807	132.856	0.978936	0.997043	1.03429	1.07294	Meta-analysis	0.485345
deoxycarnitine	ANX	Inverse variance weighted (multiplicative random effects)	5e-08	8	-0.0526181	-0.0272861	-0.00195411	0.0129245	0.0347556	202.289	31.0703	1096.66	0.994869	0.948742	0.973083	0.998048	Meta-analysis	0.48544
3-hydroxyhexanoylcarnitine (1) levels	ANX	Inverse variance weighted (multiplicative random effects)	5e-06	12	-0.0763297	-0.0395432	-0.00275671	0.0187686	0.0351281	32.3828	20.8917	94.2856	0.93537	0.926511	0.961228	0.997247	Chen et al.	0.48544
1-arachidoyl-2-arachidonoyl-GPC (20:0/20:4)*	BP	Inverse variance weighted (multiplicative random effects)	5e-06	18	-0.174557	-0.0814685	0.0116198	0.0474941	0.0862826	45.5262	21.1232	420.931	0.979239	0.839829	0.921762	1.01169	Hysi et al.	0.487176
betaine	DEP	Inverse variance weighted (multiplicative random effects)	5e-08	9	-0.0447526	-0.0214064	0.00193971	0.0119113	0.0723113	141.916	30.3501	345.887	0.99236	0.956234	0.978821	1.00194	Meta-analysis	0.487724
Trans-urocanate levels	MS	Inverse variance weighted (multiplicative random effects)	5e-06	10	-0.000453695	0.0940102	0.188474	0.0481959	0.0511063	60.6795	21.6328	381.288	0.972333	0.999546	1.09857	1.20741	Chen et al.	0.490332
Alpha-ketoglutarate to trans-4-hydroxyproline ratio	MS	Inverse variance weighted (multiplicative random effects)	5e-06	12	-0.229745	-0.114569	0.00060642	0.0587632	0.0512142	23.8522	13.7441	38.8446	0.95986	0.794736	0.89175	1.00061	Chen et al.	0.490332
linoleoyl-linoleoyl-glycerol (18:2/18:2) [1]*	MS	Inverse variance weighted (multiplicative random effects)	5e-06	18	-0.158101	-0.0788364	0.000428136	0.0404411	0.0512461	26.5117	20.9736	51.8055	0.962645	0.853764	0.924191	1.00043	Hysi et al.	0.490332
N2-acetyl,N6-methyllysine levels	SCZ	Inverse variance weighted (multiplicative random effects)	5e-08	6	-0.000329808	0.0273284	0.0549866	0.0141113	0.0527908	476.266	31.6483	1460.5	0.997219	0.99967	1.02771	1.05653	Chen et al.	0.490332
trimethylamine N-oxide	SCZ	Inverse variance weighted (multiplicative random effects)	5e-06	12	-0.00153744	0.112627	0.226791	0.0582471	0.0531617	22.6614	20.9883	28.25	0.953559	0.998464	1.11921	1.25457	Meta-analysis	0.490332
Glycochenodeoxycholate 3-sulfate levels	SCZ	Inverse variance weighted (multiplicative random effects)	5e-08	8	-0.0844459	-0.041924	0.000597911	0.0216949	0.0533052	74.0914	32.198	211.578	0.987524	0.919021	0.958943	1.0006	Chen et al.	0.490332
gamma-glutamyl-epsilon-lysine	ALS	Inverse variance weighted (multiplicative random effects)	5e-06	16	-0.161567	-0.0826168	-0.00366693	0.0402805	0.0402636	22.7574	20.9774	25.3514	0.958754	0.85081	0.920704	0.99634	Hysi et al.	0.49038
Glucose-to-mannose ratio	AD	Inverse variance weighted (multiplicative random effects)	5e-06	11	0.00391736	0.0515244	0.0991315	0.0242893	0.0338983	50.4417	20.9144	335.95	0.979781	1.00393	1.05287	1.10421	Chen et al.	0.491335
threonate	AD	Inverse variance weighted (multiplicative random effects)	5e-06	9	0.00821588	0.111812	0.215408	0.0528551	0.0343923	29.7767	20.8935	88.6736	0.969344	1.00825	1.1183	1.24037	Meta-analysis	0.492957
Glycohyocholate levels	BP	Inverse variance weighted (multiplicative random effects)	5e-06	9	-0.170374	-0.0793241	0.0117262	0.0464543	0.0877152	28.9679	21.9766	43.5318	0.967306	0.843349	0.92374	1.0118	Chen et al.	0.493112
N-acetyl-2-aminoadipate levels	DEP	Inverse variance weighted (multiplicative random effects)	5e-06	15	-0.00154019	0.0161688	0.0338777	0.00903518	0.0735288	52.3231	21.1082	468.441	0.981193	0.998461	1.0163	1.03446	Chen et al.	0.493367
orotate	SCZ	Inverse variance weighted (multiplicative random effects)	5e-08	7	-0.000716349	0.0376488	0.076014	0.0195741	0.0544294	310.632	30.7069	1139.74	0.997236	0.999284	1.03837	1.07898	Meta-analysis	0.493897
arachidonate (20:4n6)	SCZ	Inverse variance weighted (multiplicative random effects)	5e-06	16	-0.11532	-0.0570841	0.0011518	0.0297122	0.0547021	73.6609	21.0009	805.012	0.986179	0.891081	0.944515	1.00115	Meta-analysis	0.493897
Pyruvate to 3-methyl-2-oxobutyrate ratio	SCZ	Inverse variance weighted (multiplicative random effects)	5e-06	8	-0.00155928	0.0751914	0.151942	0.0391585	0.0548351	26.1594	21.0928	57.0204	0.959083	0.998442	1.07809	1.16409	Chen et al.	0.493897
Glutamine conjugate of C7H12O2 levels	DEP	Inverse variance weighted (multiplicative random effects)	5e-06	15	-0.00197882	0.0203205	0.0426197	0.0113772	0.0740877	24.7395	21.1604	51.2137	0.958254	0.998023	1.02053	1.04354	Chen et al.	0.494184
1-(1-enyl-stearoyl)-2-docosahexaenoyl-GPC (P-18:0/22:6)*	DEP	Inverse variance weighted (multiplicative random effects)	5e-06	7	-0.00339619	0.0338335	0.0710632	0.0189947	0.0748792	23.2798	21.5466	27.2587	0.963109	0.99661	1.03441	1.07365	Hysi et al.	0.494184
Glucose to glycerol ratio	DEP	Inverse variance weighted (multiplicative random effects)	5e-06	8	-0.0699887	-0.0332915	0.00340561	0.018723	0.0753865	22.4435	21.1465	24.8576	0.960422	0.932404	0.967257	1.00341	Chen et al.	0.494184
Beta-hydroxyisovaleroylcarnitine levels	DEP	Inverse variance weighted (multiplicative random effects)	5e-06	14	-0.0295442	-0.0140497	0.00144473	0.00790534	0.0755278	43.2217	20.9417	252.645	0.975172	0.970888	0.986048	1.00145	Chen et al.	0.494184
Pyridoxal levels	DEP	Inverse variance weighted (multiplicative random effects)	5e-06	18	-0.00205776	0.0199886	0.042035	0.0112482	0.0755586	22.9724	20.9419	26.9354	0.956723	0.997944	1.02019	1.04293	Chen et al.	0.494184
Hyocholate levels	BP	Inverse variance weighted (multiplicative random effects)	5e-06	6	-0.014796	0.0982574	0.211311	0.0576803	0.0884777	22.8318	21.3448	24.6976	0.897549	0.985313	1.10325	1.2353	Chen et al.	0.495245
Aspartate to citrate ratio	ALS	Inverse variance weighted (multiplicative random effects)	5e-06	10	-0.138691	-0.070755	-0.0028194	0.034661	0.0412168	29.3139	21.1214	82.5666	0.967017	0.870497	0.93169	0.997185	Chen et al.	0.497023
behenoyl sphingomyelin (d18:1/22:0)*	ALS	Inverse variance weighted (multiplicative random effects)	5e-06	16	0.00465448	0.122535	0.240416	0.0601434	0.041611	28.2525	20.9579	86.1416	0.965151	1.00467	1.13036	1.27178	Meta-analysis	0.497023
choline phosphate	ALS	Inverse variance weighted (multiplicative random effects)	5e-06	10	-0.209626	-0.106752	-0.00387755	0.0524868	0.041964	23.0571	19.358	30.9387	0.960549	0.810888	0.898749	0.99613	Hysi et al.	0.497023
arabitol/xylitol	DEP	Inverse variance weighted (multiplicative random effects)	5e-06	16	-0.0693508	-0.0328992	0.00355227	0.0185977	0.0768948	27.0274	21.0214	83.9292	0.963928	0.932999	0.967636	1.00356	Meta-analysis	0.497436
retinol (Vitamin A)	DEP	Inverse variance weighted (multiplicative random effects)	5e-06	13	-0.0032164	0.0297399	0.0626963	0.0168145	0.0769419	36.3351	20.8657	91.2893	0.972661	0.996789	1.03019	1.0647	Meta-analysis	0.497436
spermidine	DEP	Inverse variance weighted (multiplicative random effects)	5e-06	19	-0.0712889	-0.0337991	0.00369075	0.0191275	0.0772208	28.0193	20.898	90.8952	0.966121	0.931193	0.966766	1.0037	Meta-analysis	0.497436
1-(1-enyl-stearoyl)-2-arachidonoyl-GPE (P-18:0/20:4)*	DEP	Inverse variance weighted (multiplicative random effects)	5e-06	14	-0.072171	-0.0341947	0.00378155	0.0193757	0.0775924	63.4027	21.0069	554.35	0.979922	0.930372	0.966383	1.00379	Meta-analysis	0.497436
Alpha-ketoglutarate to alpha-ketobutyrate ratio	MS	Inverse variance weighted (multiplicative random effects)	5e-06	10	-0.000961179	0.0719184	0.144798	0.0371835	0.0530946	22.2287	20.9204	24.1893	0.955526	0.999039	1.07457	1.15581	Chen et al.	0.497736
Stearoylcholine levels	MS	Inverse variance weighted (multiplicative random effects)	5e-06	9	-0.222418	-0.110464	0.00148942	0.0571193	0.0531224	22.7976	20.9664	25.3837	0.959853	0.800581	0.895418	1.00149	Chen et al.	0.497736
palmitoyl-oleoyl-glycerol (16:0/18:1) [2]*	MS	Inverse variance weighted (multiplicative random effects)	5e-06	13	-0.231504	-0.114958	0.00158905	0.0594625	0.0532021	24.8577	21.5899	32.918	0.962833	0.793339	0.891404	1.00159	Hysi et al.	0.497736
1-myristoyl-2-arachidonoyl-GPC (14:0/20:4)*	SCZ	Inverse variance weighted (multiplicative random effects)	5e-06	16	-0.114474	-0.0565521	0.0013695	0.0295518	0.0556639	71.7351	20.8872	713.723	0.984591	0.891835	0.945017	1.00137	Meta-analysis	0.497904
N-palmitoylglycine	BP	Inverse variance weighted (multiplicative random effects)	5e-06	12	-0.121026	-0.0561788	0.00866871	0.0330854	0.0895096	113.744	21.0323	776.694	0.98958	0.886011	0.94537	1.00871	Meta-analysis	0.498862
Glycerol to glycerol 3-phosphate ratio	SCZ	Inverse variance weighted (multiplicative random effects)	5e-06	13	-0.00186471	0.0676639	0.137192	0.0354738	0.0564644	25.7354	20.9977	56.7701	0.958327	0.998137	1.07001	1.14705	Chen et al.	0.501605
Anthranilate levels	BP	Inverse variance weighted (multiplicative random effects)	5e-06	12	-0.00947821	0.0593257	0.12813	0.035104	0.0910286	23.0288	20.93	26.4869	0.960122	0.990567	1.06112	1.1367	Chen et al.	0.50515
Indoleacetylglutamine levels	BP	Inverse variance weighted (multiplicative random effects)	5e-06	17	-0.00519304	0.0321903	0.0695737	0.0190731	0.091463	35.1113	20.9296	136.491	0.965786	0.99482	1.03271	1.07205	Chen et al.	0.505392
isobutyrylcarnitine	MS	Inverse variance weighted (multiplicative random effects)	5e-08	5	-0.000788327	0.0404899	0.0817681	0.0210603	0.0545343	239.92	48.5058	555.55	0.996181	0.999212	1.04132	1.0852	Hysi et al.	0.506447
adenosine 5'-monophosphate (AMP)	DEP	Inverse variance weighted (multiplicative random effects)	5e-06	10	-0.00493273	0.0419145	0.0887616	0.0239016	0.079495	23.8948	21.089	33.64	0.962324	0.995079	1.04281	1.09282	Meta-analysis	0.507123
2-stearoyl-GPE (18:0)*	MS	Inverse variance weighted (multiplicative random effects)	5e-06	15	-0.213795	-0.105748	0.00229884	0.0551259	0.0550732	32.785	21.0026	121.195	0.970212	0.807514	0.899651	1.0023	Meta-analysis	0.507687
Alpha-ketoglutaramate levels	MS	Inverse variance weighted (multiplicative random effects)	5e-06	5	-0.194104	-0.0959289	0.00224588	0.0500892	0.0554718	49.3956	21.2406	158.853	0.949515	0.823572	0.908529	1.00225	Chen et al.	0.507687
sarcosine	BP	Inverse variance weighted (multiplicative random effects)	5e-06	18	-0.12272	-0.0566638	0.00939272	0.0337023	0.092704	29.1441	20.7588	121.931	0.967276	0.884511	0.944912	1.00944	Meta-analysis	0.509481
deoxycarnitine	BP	Inverse variance weighted (multiplicative random effects)	5e-08	7	-0.00936807	0.0557363	0.120841	0.0332165	0.093353	226.4	31.0703	1096.66	0.995541	0.990676	1.05732	1.12845	Meta-analysis	0.509481
N-acetyl-2-aminoadipate levels	BP	Inverse variance weighted (multiplicative random effects)	5e-06	15	-0.00795489	0.0472655	0.102486	0.0281737	0.0934158	52.3231	21.1082	468.441	0.981193	0.992077	1.0484	1.10792	Chen et al.	0.509481
pipecolate	BP	Inverse variance weighted (multiplicative random effects)	5e-06	15	-0.163267	-0.075252	0.0127625	0.0449054	0.0937792	26.5983	20.898	56.8069	0.964713	0.849365	0.92751	1.01284	Meta-analysis	0.509481
N-acetylhistidine	DEP	Inverse variance weighted (multiplicative random effects)	5e-06	18	-0.00207886	0.0171841	0.036447	0.00982803	0.0803815	134.628	20.8798	913.412	0.992979	0.997923	1.01733	1.03712	Meta-analysis	0.510265
Salicylate to citrate ratio	BP	Inverse variance weighted (multiplicative random effects)	5e-06	12	-0.112727	-0.0518494	0.00902818	0.03106	0.0950519	22.5743	20.9197	27.0549	0.958617	0.893395	0.949472	1.00907	Chen et al.	0.510571
3beta-hydroxy-5-cholestenoate levels	BP	Inverse variance weighted (multiplicative random effects)	5e-06	16	-0.0757401	-0.0348321	0.00607581	0.0208714	0.0951386	51.3758	20.8886	376.316	0.975496	0.927057	0.965768	1.00609	Chen et al.	0.510571
Adenosine 5'-diphosphate (ADP) to N-acetylglucosamine to N-acetylgalactosamine ratio	BP	Inverse variance weighted (multiplicative random effects)	5e-06	8	-0.12355	-0.0568169	0.00991584	0.0340473	0.0951644	22.2657	20.9548	24.3344	0.959996	0.883778	0.944767	1.00997	Chen et al.	0.510571
stearate (18:0)	BP	Inverse variance weighted (multiplicative random effects)	5e-06	6	-0.0247467	0.140299	0.305344	0.0842068	0.0956896	24.4206	21.1563	32.4931	0.95581	0.975557	1.15062	1.35709	Meta-analysis	0.511267
oleoyl-linoleoyl-glycerol (18:1/18:2) [2]	BP	Inverse variance weighted (multiplicative random effects)	5e-08	11	-0.0247358	0.138173	0.301082	0.0831167	0.0964333	63.8179	34.7347	112.16	0.985746	0.975568	1.14817	1.35132	Meta-analysis	0.511767
Adenosine 5'-diphosphate (ADP) to valine ratio	BP	Inverse variance weighted (multiplicative random effects)	5e-06	15	-0.0657519	-0.0301502	0.00545144	0.0181641	0.0969389	23.9075	20.9771	29.5205	0.949213	0.936363	0.9703	1.00547	Chen et al.	0.511767
Malonylcarnitine levels	BP	Inverse variance weighted (multiplicative random effects)	5e-06	11	-0.140379	-0.064345	0.0116892	0.0387929	0.0971806	22.8713	21.1336	26.3913	0.959959	0.869029	0.937681	1.01176	Chen et al.	0.511767
orotidine	BP	Inverse variance weighted (multiplicative random effects)	5e-06	12	-0.0813827	-0.0372918	0.00679904	0.0224954	0.0973664	148.744	21.3058	1450.68	0.993509	0.921841	0.963395	1.00682	Meta-analysis	0.511767
cysteine	MS	Inverse variance weighted (multiplicative random effects)	5e-06	14	-0.186644	-0.0920613	0.00252144	0.0482565	0.0564237	22.4797	20.8328	24.4551	0.955129	0.829739	0.912049	1.00252	Meta-analysis	0.512684
Tetradecadienoate (14:2) levels	SCZ	Inverse variance weighted (multiplicative random effects)	5e-06	13	-0.195811	-0.0962449	0.00332091	0.0507989	0.0581419	26.3632	20.8557	69.5215	0.964983	0.822168	0.908242	1.00333	Chen et al.	0.512994
Adenosine 5'-monophosphate (AMP) to serine ratio	ANX	Inverse variance weighted (multiplicative random effects)	5e-06	9	0.00241004	0.0420762	0.0817424	0.0202378	0.0376094	25.5275	20.9806	36.3888	0.955624	1.00241	1.04297	1.08518	Chen et al.	0.51303
Adenosine 5'-monophosphate (AMP) to inosine 5'-monophosphate (IMP) ratio	ANX	Inverse variance weighted (multiplicative random effects)	5e-06	16	-0.0750218	-0.0385473	-0.00207289	0.0186094	0.0383224	23.8936	21.072	40.0548	0.96049	0.927723	0.962186	0.997929	Chen et al.	0.51303
Aspartate to N-acetylglucosamine to N-acetylgalactosamine ratio	ANX	Inverse variance weighted (multiplicative random effects)	5e-06	10	0.00150496	0.0284059	0.0553069	0.013725	0.038485	42.5451	20.9133	115.804	0.977376	1.00151	1.02881	1.05686	Chen et al.	0.51303
Benzoate to oleoyl-linoleoyl-glycerol (18:1 to 18:2) [2] ratio	ANX	Inverse variance weighted (multiplicative random effects)	5e-06	17	-0.0717251	-0.0368182	-0.00191127	0.0178096	0.0387043	28.2871	20.8509	84.8815	0.965949	0.930787	0.963851	0.998091	Chen et al.	0.51303
1-(1-enyl-palmitoyl)-2-oleoyl-GPE (P-16:0/18:1)*	PD	Inverse variance weighted (multiplicative random effects)	5e-08	5	-0.189067	-0.101478	-0.0138882	0.0446886	0.0231604	53.4994	33.6197	104.509	0.983399	0.827731	0.903501	0.986208	Meta-analysis	0.513317
Octadecanedioate levels	PD	Inverse variance weighted (multiplicative random effects)	5e-06	18	0.00974626	0.0731674	0.136589	0.0323577	0.0237467	32.5084	20.9046	113.13	0.970667	1.00979	1.07591	1.14636	Chen et al.	0.513317
Metabolonic lactone sulfate levels	PD	Inverse variance weighted (multiplicative random effects)	5e-08	8	0.00320681	0.0243997	0.0455926	0.0108127	0.0240345	245.25	35.7928	968.37	0.996068	1.00321	1.0247	1.04665	Chen et al.	0.513317
sphinganine-1-phosphate	PD	Inverse variance weighted (multiplicative random effects)	5e-06	16	0.0242493	0.185117	0.345984	0.0820752	0.024105	24.0785	20.9668	30.5563	0.958998	1.02455	1.20336	1.41338	Meta-analysis	0.513317
caproate (6:0)	PD	Inverse variance weighted (multiplicative random effects)	5e-06	10	-0.183389	-0.0979399	-0.0124912	0.0435963	0.0246707	36.5473	20.9457	158.882	0.974423	0.832445	0.906703	0.987586	Meta-analysis	0.513814
aconitate [cis or trans]	PD	Inverse variance weighted (multiplicative random effects)	5e-06	11	0.0275375	0.218493	0.409448	0.0974261	0.0249194	26.6609	21.0572	38.1257	0.965785	1.02792	1.2442	1.50599	Meta-analysis	0.513814
N-methylhydroxyproline levels	AD	Inverse variance weighted (multiplicative random effects)	5e-06	6	-0.259581	-0.13408	-0.00857873	0.0640312	0.036262	24.201	21.2006	27.1697	0.964843	0.771375	0.87452	0.991458	Chen et al.	0.514044
Alpha-ketoglutarate to pyruvate ratio	ANX	Inverse variance weighted (multiplicative random effects)	5e-06	9	0.00207602	0.0418661	0.0816561	0.020301	0.0391828	28.9989	21.1431	73.3568	0.940464	1.00208	1.04275	1.08508	Chen et al.	0.514126
Glucuronide of piperine metabolite C17H21NO3 (3) levels	MS	Inverse variance weighted (multiplicative random effects)	5e-06	11	-0.19641	-0.0967589	0.00289177	0.0508422	0.0570246	28.9673	20.3844	96.063	0.96838	0.821676	0.907775	1.0029	Chen et al.	0.514443
3-bromo-5-chloro-2,6-dihydroxybenzoic acid levels	ALS	Inverse variance weighted (multiplicative random effects)	5e-06	9	0.0016945	0.0720728	0.142451	0.0359073	0.0447293	45.5363	21.0979	225.829	0.976716	1.0017	1.07473	1.1531	Chen et al.	0.514739
O-cresol sulfate levels	ALS	Inverse variance weighted (multiplicative random effects)	5e-06	6	-0.237273	-0.119788	-0.00230305	0.0599413	0.045671	22.9574	21.1294	25.7454	0.449915	0.788776	0.887109	0.9977	Chen et al.	0.514739
4-hydroxyphenylacetylglutamine levels	ALS	Inverse variance weighted (multiplicative random effects)	5e-06	14	0.00138201	0.074049	0.146716	0.037075	0.0457952	24.9413	21.0894	49.1254	0.951492	1.00138	1.07686	1.15802	Chen et al.	0.514739
Adenosine 5'-monophosphate (AMP) to phenylalanine ratio	ALS	Inverse variance weighted (multiplicative random effects)	5e-06	8	0.00145993	0.0868121	0.172164	0.043547	0.0462039	23.0777	20.997	25.2474	0.929148	1.00146	1.09069	1.18787	Chen et al.	0.514739
Serine to alpha-tocopherol ratio	ALS	Inverse variance weighted (multiplicative random effects)	5e-06	15	0.00110731	0.0675741	0.134041	0.0339116	0.0462995	27.554	20.9616	70.272	0.965683	1.00111	1.06991	1.14344	Chen et al.	0.514739
oleoyl ethanolamide	ALS	Inverse variance weighted (multiplicative random effects)	5e-06	10	0.00100353	0.0642385	0.127473	0.0322627	0.0464694	79.2651	20.9668	578.958	0.986059	1.001	1.06635	1.13595	Meta-analysis	0.514739
1,2-dilinoleoyl-GPE (18:2/18:2) levels	ALS	Inverse variance weighted (multiplicative random effects)	5e-06	10	0.000796927	0.0532451	0.105693	0.0267593	0.046615	40.6226	21.1826	173.508	0.973355	1.0008	1.05469	1.11148	Chen et al.	0.514739
Mannose to mannitol to sorbitol ratio	ALS	Inverse variance weighted (multiplicative random effects)	5e-06	7	-0.159669	-0.0804301	-0.00119138	0.0404279	0.0466494	25.0662	20.8643	34.6049	0.965586	0.852426	0.922719	0.998809	Chen et al.	0.514739
Taurochenodeoxycholic acid 3-sulfate levels	AD	Inverse variance weighted (multiplicative random effects)	5e-08	6	-0.145082	-0.0748091	-0.00453606	0.0358536	0.0369319	52.5908	33.6923	83.6077	0.983952	0.864951	0.927921	0.995474	Chen et al.	0.515722
2-hydroxyglutarate	AD	Inverse variance weighted (multiplicative random effects)	5e-06	9	-0.237591	-0.1224	-0.00720806	0.0587712	0.0372835	43.2128	21.6807	132.856	0.978936	0.788525	0.884795	0.992818	Meta-analysis	0.515722
Deoxycholic acid glucuronide levels	AD	Inverse variance weighted (multiplicative random effects)	5e-08	5	-0.04758	-0.0244932	-0.00140652	0.0117789	0.0375797	454.442	33.4567	1749.12	0.998164	0.953534	0.975804	0.998594	Chen et al.	0.515722
docosapentaenoate (n3 DPA; 22:5n3)	DEP	Inverse variance weighted (multiplicative random effects)	5e-06	12	-0.125314	-0.0588911	0.00753222	0.0338894	0.0822564	33.9277	20.7842	158.76	0.968483	0.88222	0.942809	1.00756	Meta-analysis	0.515785
myristoylcarnitine	DEP	Inverse variance weighted (multiplicative random effects)	5e-06	13	-0.0762477	-0.0358215	0.00460468	0.0206256	0.0824314	29.6687	20.9432	69.6036	0.968373	0.926587	0.964812	1.00462	Hysi et al.	0.515785
Propyl 4-hydroxybenzoate sulfate levels	DEP	Inverse variance weighted (multiplicative random effects)	5e-06	10	-0.0440513	-0.020695	0.00266134	0.0119165	0.0824459	22.7186	20.9596	25.5155	0.946819	0.956905	0.979518	1.00266	Chen et al.	0.515785
Aspartate to mannose ratio	DEP	Inverse variance weighted (multiplicative random effects)	5e-06	16	-0.00317985	0.0244461	0.052072	0.0140949	0.0828478	35.0883	20.9087	151.152	0.973143	0.996825	1.02475	1.05345	Chen et al.	0.515807
paraxanthine	AD	Inverse variance weighted (multiplicative random effects)	5e-06	12	-0.143752	-0.0737518	-0.00375182	0.0357143	0.0389182	25.3021	20.9473	58.1753	0.961995	0.866103	0.928902	0.996255	Meta-analysis	0.516593
1-linolenoyl-GPC (18:3)*	AD	Inverse variance weighted (multiplicative random effects)	5e-06	16	0.00639562	0.133056	0.259716	0.0646225	0.0394972	26.2745	20.8301	50.0132	0.953517	1.00642	1.14231	1.29656	Meta-analysis	0.516593
gamma-glutamylvaline	AD	Inverse variance weighted (multiplicative random effects)	5e-06	8	0.00435707	0.0912176	0.178078	0.0443166	0.0395597	29.5323	21.2401	67.1307	0.969281	1.00437	1.09551	1.19492	Meta-analysis	0.516593
Cis-3,4-methyleneheptanoylglycine levels	AD	Inverse variance weighted (multiplicative random effects)	5e-06	12	-0.0882947	-0.0451887	-0.00208262	0.0219929	0.0399084	77.2606	20.9693	576.05	0.98683	0.915491	0.955817	0.99792	Chen et al.	0.516593
Cholic acid glucuronide levels	AD	Inverse variance weighted (multiplicative random effects)	5e-06	11	-0.112852	-0.0577379	-0.00262424	0.0281192	0.040041	33.9441	20.8867	139.469	0.97133	0.893283	0.943897	0.997379	Chen et al.	0.516593
pregnen-diol disulfate*	AD	Inverse variance weighted (multiplicative random effects)	5e-08	6	-0.105276	-0.0538613	-0.00244677	0.0262319	0.0400459	167.877	30.4472	767.804	0.993967	0.900076	0.947564	0.997556	Hysi et al.	0.516593
2-aminobutyrate	BP	Inverse variance weighted (multiplicative random effects)	5e-06	13	-0.0126991	0.0674216	0.147542	0.0408779	0.0990779	45.3122	20.834	220.073	0.979541	0.987381	1.06975	1.15898	Meta-analysis	0.518274
Aspartate to citrulline ratio	BP	Inverse variance weighted (multiplicative random effects)	5e-06	6	-0.126495	-0.0577577	0.0109799	0.0350702	0.0995751	35.1248	20.9253	90.4654	0.94382	0.881178	0.943879	1.01104	Chen et al.	0.518274
Maltose levels in coronary artery disease	BP	Inverse variance weighted (multiplicative random effects)	5e-06	11	-0.0738442	-0.0336939	0.00645633	0.0204848	0.100006	23.1156	20.9519	26.0855	0.950958	0.928816	0.966867	1.00648	Chen et al.	0.518274
phenyllactate (PLA)	BP	Inverse variance weighted (multiplicative random effects)	5e-06	9	-0.1346	-0.0613962	0.011808	0.0373491	0.100208	55.5062	21.5791	316.089	0.979427	0.874065	0.940451	1.01188	Hysi et al.	0.518274
S-adenosylhomocysteine (SAH) to leucine ratio	ALS	Inverse variance weighted (multiplicative random effects)	5e-06	12	0.000769525	0.0757277	0.150686	0.038244	0.0476899	29.6355	21.2104	98.1848	0.968799	1.00077	1.07867	1.16263	Chen et al.	0.519793
gamma-glutamyl-alpha-lysine	ALS	Inverse variance weighted (multiplicative random effects)	5e-08	5	-0.266065	-0.133473	-0.000881371	0.0676489	0.0484923	43.1388	36.7677	56.8874	0.981356	0.766389	0.875051	0.999119	Meta-analysis	0.519793
Creatine to carnitine ratio	ALS	Inverse variance weighted (multiplicative random effects)	5e-06	15	0.000379183	0.0585439	0.116709	0.0296759	0.0485209	38.2981	21.442	174.087	0.968398	1.00038	1.06029	1.12379	Chen et al.	0.519793
Spermidine to ergothioneine ratio	ALS	Inverse variance weighted (multiplicative random effects)	5e-06	11	-0.142576	-0.071384	-0.000191868	0.0363225	0.0493816	29.933	20.4826	72.3792	0.968175	0.867121	0.931104	0.999808	Chen et al.	0.519793
Phosphate to tryptophan ratio	ALS	Inverse variance weighted (multiplicative random effects)	5e-06	9	-0.247864	-0.124036	-0.000207681	0.0631776	0.0496128	24.5963	21.1914	34.0409	0.962039	0.780466	0.883348	0.999792	Chen et al.	0.519793
Glutamine to alanine ratio	ALS	Inverse variance weighted (multiplicative random effects)	5e-06	19	-0.119789	-0.0598335	0.00012186	0.0305894	0.0504632	27.7915	21.0215	98.162	0.964905	0.887108	0.941921	1.00012	Chen et al.	0.519793
erythritol	ALS	Inverse variance weighted (multiplicative random effects)	5e-06	18	-0.000298782	0.0912121	0.182723	0.0466892	0.0507485	42.2342	20.8737	278.519	0.971747	0.999701	1.0955	1.20048	Meta-analysis	0.519793
3-methyl-2-oxovalerate to 3-methyl-2-oxobutyrate ratio	ALS	Inverse variance weighted (multiplicative random effects)	5e-06	9	-0.000431575	0.0979093	0.19625	0.0501739	0.0510097	23.1807	21.0771	34.3573	0.96055	0.999569	1.10286	1.21683	Chen et al.	0.519793
1-(1-enyl-palmitoyl)-2-linoleoyl-GPC (P-16:0/18:2)*	ALS	Inverse variance weighted (multiplicative random effects)	5e-06	16	-0.153883	-0.0766131	0.000657226	0.0394236	0.0519764	30.5026	20.9356	108.598	0.953916	0.857372	0.926248	1.00066	Meta-analysis	0.519793
Alpha-ketoglutarate to alanine ratio	ALS	Inverse variance weighted (multiplicative random effects)	5e-06	10	-0.132388	-0.065866	0.000656047	0.0339398	0.0522983	25.7549	20.9362	58.0113	0.961216	0.876001	0.936256	1.00066	Chen et al.	0.519793
Taurine to glutamate ratio	ALS	Inverse variance weighted (multiplicative random effects)	5e-06	8	-0.00070643	0.0668245	0.134355	0.0344545	0.0524409	23.8225	21.015	33.7867	0.962432	0.999294	1.06911	1.1438	Chen et al.	0.519793
isovalerylcarnitine	ALS	Inverse variance weighted (multiplicative random effects)	5e-08	5	-0.118285	-0.0587789	0.000726855	0.0303601	0.0528605	100.265	35.5587	199.793	0.991853	0.888443	0.942915	1.00073	Hysi et al.	0.519793
maleate	ALS	Inverse variance weighted (multiplicative random effects)	5e-06	12	-0.211756	-0.105123	0.0015096	0.0544045	0.0533284	22.3919	20.9306	26.1292	0.956276	0.809162	0.900214	1.00151	Meta-analysis	0.519793
fumarate	ALS	Inverse variance weighted (multiplicative random effects)	5e-06	10	-0.126361	-0.0627035	0.000954057	0.0324783	0.0535295	27.6295	21.1466	46.6652	0.963021	0.881297	0.939222	1.00095	Hysi et al.	0.519793
1-methylhistidine	ALS	Inverse variance weighted (multiplicative random effects)	5e-06	17	-0.00114564	0.0749392	0.151024	0.0388188	0.0535464	41.651	21.0687	182.367	0.977055	0.998855	1.07782	1.16302	Meta-analysis	0.519793
Bilirubin (Z,Z) to taurocholate ratio	ALS	Inverse variance weighted (multiplicative random effects)	5e-06	10	-0.0014129	0.0819052	0.165223	0.0425092	0.0540092	37.8485	21.0002	154.925	0.965292	0.998588	1.08535	1.17966	Chen et al.	0.519793
Aspartate to asparagine ratio	ALS	Inverse variance weighted (multiplicative random effects)	5e-06	11	-0.184923	-0.0915016	0.00191966	0.0476639	0.0548926	43.2033	20.8901	169.571	0.978541	0.831168	0.91256	1.00192	Chen et al.	0.519793
ursodeoxycholate	ALS	Inverse variance weighted (multiplicative random effects)	5e-06	9	-0.2099	-0.103771	0.00235799	0.0541474	0.0553075	25.0001	20.7999	44.0635	0.964437	0.810666	0.901432	1.00236	Meta-analysis	0.519793
4-methoxyphenol sulfate levels	ALS	Inverse variance weighted (multiplicative random effects)	5e-06	11	-0.14176	-0.0700485	0.00166339	0.0365877	0.0555516	23.8568	21.0569	32.6787	0.961842	0.867829	0.932349	1.00166	Chen et al.	0.519793
S-adenosylhomocysteine (SAH) to 5-methyluridine (ribothymidine) ratio	ALS	Inverse variance weighted (multiplicative random effects)	5e-06	9	-0.00206584	0.0796307	0.161327	0.0416819	0.0560768	55.5352	20.994	249.681	0.977961	0.997936	1.08289	1.17507	Chen et al.	0.519793
Palmitoyl-sphingosine-phosphoethanolamine (d18:1/16:0) levels	ALS	Inverse variance weighted (multiplicative random effects)	5e-06	16	-0.0920048	-0.0454128	0.00117925	0.0237714	0.0560828	24.7512	21.0606	36.3768	0.903647	0.912101	0.955603	1.00118	Chen et al.	0.519793
1-stearoyl-2-oleoyl-GPS (18:0/18:1) levels	ALS	Inverse variance weighted (multiplicative random effects)	5e-06	8	-0.254407	-0.125524	0.00335808	0.0657564	0.0562709	29.0362	21.0077	75.4855	0.967411	0.775376	0.882034	1.00336	Chen et al.	0.519793
1-stearoyl-2-dihomo-linolenoyl-GPC (18:0/20:3n3 or 6)*	ALS	Inverse variance weighted (multiplicative random effects)	5e-06	18	-0.0813197	-0.040113	0.00109369	0.0210238	0.056394	38.9299	20.8911	182.91	0.974306	0.921899	0.960681	1.00109	Hysi et al.	0.519793
Glucuronide of C12H22O4 (1) levels	ALS	Inverse variance weighted (multiplicative random effects)	5e-06	8	-0.115085	-0.056725	0.0016355	0.0297758	0.0567706	24.4468	21.0222	30.0694	0.928072	0.89129	0.944854	1.00164	Chen et al.	0.519793
Cholate to adenosine 3',5'-cyclic monophosphate (cAMP) ratio	SCZ	Inverse variance weighted (multiplicative random effects)	5e-06	11	-0.00336845	0.0844029	0.172174	0.0447813	0.0594595	23.2197	20.8871	28.9899	0.959149	0.996637	1.08807	1.18788	Chen et al.	0.52067
Glycoursodeoxycholic acid sulfate (1) levels	SCZ	Inverse variance weighted (multiplicative random effects)	5e-06	14	-0.139568	-0.0683531	0.00286166	0.0363341	0.0599392	27.7705	21.1923	60.3862	0.964951	0.869734	0.933931	1.00287	Chen et al.	0.52067
1,7-dimethylurate	SCZ	Inverse variance weighted (multiplicative random effects)	5e-06	12	-0.16401	-0.0802576	0.00349454	0.0427307	0.0603512	23.5848	20.9579	34.4612	0.957452	0.848734	0.922879	1.0035	Meta-analysis	0.52067
4-hydroxyphenylacetylglutamine levels	SCZ	Inverse variance weighted (multiplicative random effects)	5e-06	14	-0.00246402	0.0552176	0.112899	0.0294294	0.0606177	24.9413	21.0894	49.1254	0.951492	0.997539	1.05677	1.11952	Chen et al.	0.52067
Lignoceroyl sphingomyelin (d18:1/24:0) levels	ALS	Inverse variance weighted (multiplicative random effects)	5e-06	14	-0.00330152	0.106373	0.216047	0.0559563	0.0573022	25.2536	20.9121	37.8742	0.961544	0.996704	1.11224	1.24116	Chen et al.	0.520966
2-myristoyl-GPC (14:0)*	ANX	Inverse variance weighted (multiplicative random effects)	5e-06	10	0.00367213	0.0813602	0.159048	0.0396368	0.0401071	22.5822	21.0016	24.0424	0.959477	1.00368	1.08476	1.17239	Hysi et al.	0.520991
1,2-dipalmitoyl-GPC (16:0/16:0)	ALS	Inverse variance weighted (multiplicative random effects)	5e-08	5	-0.106624	-0.0524539	0.00171653	0.027638	0.0577103	100.36	33.1497	306.25	0.991897	0.898863	0.948898	1.00172	Meta-analysis	0.521007
3-hydroxyisobutyrate to adenosine 5'-diphosphate (ADP) ratio	DEP	Inverse variance weighted (multiplicative random effects)	5e-06	12	-0.0023405	0.0171923	0.0367251	0.00996571	0.0845014	21.8067	20.8383	24.2942	0.952536	0.997662	1.01734	1.03741	Chen et al.	0.523585
Citrate to 4-hydroxyphenylpyruvate ratio	MS	Inverse variance weighted (multiplicative random effects)	5e-06	10	-0.205371	-0.10088	0.00361088	0.0533118	0.0584552	25.2997	20.9068	39.4428	0.958067	0.814345	0.904041	1.00362	Chen et al.	0.523609
oxalate (ethanedioate)	BP	Inverse variance weighted (multiplicative random effects)	5e-06	12	-0.110691	-0.0503475	0.00999592	0.0307875	0.101981	30.0201	20.8555	109.509	0.954727	0.895215	0.950899	1.01005	Meta-analysis	0.525043
N-methyl-2-pyridone-5-carboxamide levels	BP	Inverse variance weighted (multiplicative random effects)	5e-06	9	-0.179884	-0.0817144	0.016455	0.0500864	0.102792	23.7766	20.9089	34.271	0.954432	0.835367	0.921535	1.01659	Chen et al.	0.525043
1-stearoyl-2-arachidonoyl-GPI (18:0/20:4)	BP	Inverse variance weighted (multiplicative random effects)	5e-08	12	-0.16572	-0.0752411	0.0152377	0.0461626	0.10312	120.171	34.2196	449.809	0.991966	0.847284	0.92752	1.01535	Meta-analysis	0.525043
Gamma-glutamyltryptophan levels	BP	Inverse variance weighted (multiplicative random effects)	5e-06	16	-0.112771	-0.0511991	0.0103725	0.0314141	0.103141	25.9317	21.0726	52.0409	0.96381	0.893356	0.950089	1.01043	Chen et al.	0.525043
Pregnenetriol sulfate levels	PD	Inverse variance weighted (multiplicative random effects)	5e-08	6	0.00978639	0.0813118	0.152837	0.0364926	0.0258688	68.4165	29.8857	216.246	0.9865	1.00983	1.08471	1.16514	Chen et al.	0.525057
4-allylphenol sulfate	ALS	Inverse variance weighted (multiplicative random effects)	5e-06	5	-0.00473863	0.108833	0.222404	0.0579445	0.0603509	44.3595	21.5182	103.877	0.926486	0.995273	1.11498	1.24908	Meta-analysis	0.527105
Phenol glucuronide levels	ALS	Inverse variance weighted (multiplicative random effects)	5e-06	10	-0.152289	-0.0745021	0.0032848	0.0396872	0.0604862	22.647	21.2041	25.7835	0.954493	0.85874	0.928206	1.00329	Chen et al.	0.527105
Hexanoylglutamine levels	ALS	Inverse variance weighted (multiplicative random effects)	5e-06	12	-0.00248744	0.0563837	0.115255	0.0300363	0.0604927	85.6152	21.4087	452.222	0.988936	0.997516	1.058	1.12216	Chen et al.	0.527105
galactonate	ALS	Inverse variance weighted (multiplicative random effects)	5e-06	8	-0.280888	-0.137014	0.00685966	0.073405	0.0619644	25.0328	21.1432	37.3657	0.960314	0.755113	0.871958	1.00688	Meta-analysis	0.527105
Adenosine 3',5'-cyclic monophosphate (cAMP) to taurocholate ratio	ALS	Inverse variance weighted (multiplicative random effects)	5e-06	8	-0.00432263	0.0854377	0.175198	0.0457961	0.0620958	22.0715	18.9679	24.7151	0.959833	0.995687	1.08919	1.19148	Chen et al.	0.527105
N-formylmethionine	ALS	Inverse variance weighted (multiplicative random effects)	5e-06	20	-0.00347729	0.0682452	0.139968	0.0365931	0.062185	31.3523	20.9552	168.5	0.96784	0.996529	1.07063	1.15024	Meta-analysis	0.527105
Glycerol to mannitol to sorbitol ratio	ALS	Inverse variance weighted (multiplicative random effects)	5e-06	19	-0.129217	-0.0629752	0.00326664	0.0337969	0.0624138	22.1965	20.8986	24.8949	0.95361	0.878783	0.938967	1.00327	Chen et al.	0.527105
Phosphate to N-acetylneuraminate ratio	ALS	Inverse variance weighted (multiplicative random effects)	5e-06	16	-0.00462789	0.0874505	0.179529	0.0469788	0.062675	25.1068	20.8585	58.2556	0.962159	0.995383	1.09139	1.19665	Chen et al.	0.527105
andro steroid monosulfate (1)*	ALS	Inverse variance weighted (multiplicative random effects)	5e-06	16	-0.00259422	0.0483369	0.099268	0.0259853	0.0628621	68.0834	20.9685	564.104	0.986104	0.997409	1.04952	1.10436	Hysi et al.	0.527105
Cholate to phosphate ratio	ALS	Inverse variance weighted (multiplicative random effects)	5e-06	6	-0.229564	-0.111758	0.00604705	0.0601048	0.0629717	22.6671	21.1623	24.9608	0.961681	0.79488	0.89426	1.00607	Chen et al.	0.527105
1-oleoyl-GPE (18:1)	ALS	Inverse variance weighted (multiplicative random effects)	5e-08	6	-0.00562626	0.103571	0.212769	0.055713	0.0630252	58.8758	34.2016	76.2263	0.985845	0.99439	1.10912	1.2371	Meta-analysis	0.527105
phosphatidylcholine (14:0/14:0, 16:0/12:0)	ALS	Inverse variance weighted (multiplicative random effects)	5e-06	9	-0.18873	-0.0918232	0.00508353	0.0494422	0.0632852	22.9923	21.2897	25.8511	0.911838	0.82801	0.912266	1.0051	Hysi et al.	0.527105
Phenylalanine to tyrosine ratio	MS	Inverse variance weighted (multiplicative random effects)	5e-06	10	-0.00323361	0.0822211	0.167676	0.0435993	0.0593174	37.3973	21.2063	104.185	0.975752	0.996772	1.0857	1.18255	Chen et al.	0.527591
N-acetylphenylalanine	ALS	Inverse variance weighted (multiplicative random effects)	5e-08	7	-0.00186076	0.0325148	0.0668905	0.0175386	0.0637528	320.499	30.1879	1047.55	0.997322	0.998141	1.03305	1.06918	Meta-analysis	0.527595
Trans-2-hexenoylglycine levels	BP	Inverse variance weighted (multiplicative random effects)	5e-06	14	-0.128019	-0.0579704	0.0120781	0.0357391	0.104793	36.9406	21.0196	196.749	0.969618	0.879837	0.943678	1.01215	Chen et al.	0.528106
Adenosine 5'-monophosphate (AMP) to asparagine ratio	BP	Inverse variance weighted (multiplicative random effects)	5e-06	13	-0.133765	-0.060534	0.0126976	0.037363	0.105199	28.9138	21.0713	105.346	0.964858	0.874795	0.941262	1.01278	Chen et al.	0.528106
Metabolonic lactone sulfate levels	BP	Inverse variance weighted (multiplicative random effects)	5e-08	8	-0.00564404	0.0269058	0.0594556	0.016607	0.105202	245.25	35.7928	968.37	0.996068	0.994372	1.02727	1.06126	Chen et al.	0.528106
2-palmitoyl-GPC (16:0)*	BP	Inverse variance weighted (multiplicative random effects)	5e-06	11	-0.0192171	0.0911783	0.201574	0.0563242	0.105487	27.0406	21.1917	68.9564	0.965053	0.980966	1.09546	1.22333	Meta-analysis	0.528106
Choline phosphate to phosphoethanolamine ratio	BP	Inverse variance weighted (multiplicative random effects)	5e-06	11	-0.012782	0.0598172	0.132416	0.0370404	0.106328	25.2662	21.0697	37.4405	0.95058	0.987299	1.06164	1.14158	Chen et al.	0.528106
taurochenodeoxycholate	BP	Inverse variance weighted (multiplicative random effects)	5e-06	10	-0.0132259	0.0610205	0.135267	0.0378808	0.107211	25.3775	20.8925	38.3061	0.964249	0.986861	1.06292	1.14484	Meta-analysis	0.528106
Sebacate (C10-DC) levels	BP	Inverse variance weighted (multiplicative random effects)	5e-06	9	-0.0171996	0.0792745	0.175749	0.0492215	0.107274	30.4434	21.7062	64.6219	0.967058	0.982947	1.0825	1.19214	Chen et al.	0.528106
3-methyl-2-oxobutyrate	BP	Inverse variance weighted (multiplicative random effects)	5e-06	19	-0.010389	0.0475814	0.105552	0.0295767	0.107672	29.5785	21.2034	116.36	0.963914	0.989665	1.04873	1.11132	Meta-analysis	0.528106
N-formylphenylalanine levels	BP	Inverse variance weighted (multiplicative random effects)	5e-06	14	-0.0775549	-0.0348827	0.00778935	0.0217715	0.109106	23.2852	21.1331	26.5306	0.957593	0.925376	0.965719	1.00782	Chen et al.	0.528106
Vanillactate levels	BP	Inverse variance weighted (multiplicative random effects)	5e-06	14	-0.00915608	0.0400505	0.0892571	0.0251054	0.110646	25.5193	21.2238	46.1207	0.960353	0.990886	1.04086	1.09336	Chen et al.	0.528106
1-arachidonoyl-GPI (20:4)*	BP	Inverse variance weighted (multiplicative random effects)	5e-06	9	-0.274823	-0.123236	0.0283517	0.0773405	0.111067	39.2883	20.8971	86.3457	0.975384	0.759707	0.884055	1.02876	Hysi et al.	0.528106
Tauro-beta-muricholate levels	BP	Inverse variance weighted (multiplicative random effects)	5e-06	14	-0.0765876	-0.0343357	0.00791611	0.0215571	0.111209	50.4667	21.0969	411.56	0.980967	0.926272	0.966247	1.00795	Chen et al.	0.528106
Cis-4-decenoate (10:1n6) levels	BP	Inverse variance weighted (multiplicative random effects)	5e-06	12	-0.00791772	0.0342085	0.0763348	0.021493	0.111472	111.58	20.9001	671.872	0.990004	0.992114	1.0348	1.07932	Chen et al.	0.528106
linoleoyl-arachidonoyl-glycerol (18:2/20:4) [1]*	BP	Inverse variance weighted (multiplicative random effects)	5e-08	7	-0.229782	-0.102943	0.0238961	0.0647137	0.111668	150.529	31.9116	621.615	0.993204	0.794707	0.902179	1.02418	Meta-analysis	0.528106
quinolinate	BP	Inverse variance weighted (multiplicative random effects)	5e-06	19	-0.111902	-0.0501192	0.0116635	0.0315218	0.111838	38.6025	20.9863	157.619	0.975353	0.894132	0.951116	1.01173	Meta-analysis	0.528106
3-(4-hydroxyphenyl)lactate	BP	Inverse variance weighted (multiplicative random effects)	5e-06	23	-0.0163418	0.0678866	0.152115	0.0429736	0.11417	32.4463	15.2632	185.013	0.9677	0.983791	1.07024	1.16429	Meta-analysis	0.528106
Proline to trans-4-hydroxyproline ratio	BP	Inverse variance weighted (multiplicative random effects)	5e-06	11	-0.123855	-0.0552681	0.0133187	0.0349933	0.114246	28.2171	20.9321	87.9821	0.962476	0.883508	0.946231	1.01341	Chen et al.	0.528106
Phosphate to EDTA ratio	BP	Inverse variance weighted (multiplicative random effects)	5e-06	11	-0.0181196	0.0751414	0.168402	0.0475822	0.114292	22.981	20.5422	28.4885	0.957964	0.982044	1.07804	1.18341	Chen et al.	0.528106
16a-hydroxy DHEA 3-sulfate	BP	Inverse variance weighted (multiplicative random effects)	5e-08	10	-0.133631	-0.0595763	0.014478	0.0377828	0.114839	149.688	31.2731	954.261	0.991833	0.874913	0.942164	1.01458	Meta-analysis	0.528106
N6-carbamoylthreonyladenosine levels	BP	Inverse variance weighted (multiplicative random effects)	5e-06	14	-0.188899	-0.0842117	0.0204752	0.0534117	0.114875	23.576	20.9947	41.9176	0.958154	0.82787	0.919237	1.02069	Chen et al.	0.528106
Glutamine degradant levels	BP	Inverse variance weighted (multiplicative random effects)	5e-08	5	-0.017117	0.0701846	0.157486	0.0445416	0.115093	93.6068	36.0621	126.185	0.991453	0.983029	1.07271	1.17056	Chen et al.	0.528106
Mannose to glycerol ratio	BP	Inverse variance weighted (multiplicative random effects)	5e-06	12	-0.183783	-0.0818983	0.019986	0.0519818	0.115136	32.5789	15.1296	136.261	0.965616	0.832117	0.921366	1.02019	Chen et al.	0.528106
Citrate to taurocholate ratio	BP	Inverse variance weighted (multiplicative random effects)	5e-06	9	-0.0839155	-0.0373909	0.00913367	0.023737	0.115207	24.5725	21.0274	32.6519	0.957201	0.919509	0.963299	1.00918	Chen et al.	0.528106
N-acetyl leucine levels	BP	Inverse variance weighted (multiplicative random effects)	5e-06	9	-0.00824336	0.0336492	0.0755417	0.0213737	0.115413	22.4534	20.8733	27.9053	0.950449	0.991791	1.03422	1.07847	Chen et al.	0.528106
4-hydroxyphenylacetate levels	BP	Inverse variance weighted (multiplicative random effects)	5e-06	12	-0.0162836	0.0662835	0.148851	0.0421261	0.115613	23.5688	21.0776	29.8597	0.961046	0.983848	1.06853	1.1605	Chen et al.	0.528106
N-acetyl-isoputreanine levels	BP	Inverse variance weighted (multiplicative random effects)	5e-08	6	-0.010966	0.0444458	0.0998576	0.0282713	0.115924	137.572	34.4253	404.117	0.993937	0.989094	1.04545	1.10501	Chen et al.	0.528106
(R)-3-hydroxybutyrylcarnitine levels	BP	Inverse variance weighted (multiplicative random effects)	5e-06	9	-0.123265	-0.0548636	0.0135382	0.0348989	0.115934	25.9491	21.2956	38.4563	0.961888	0.884029	0.946614	1.01363	Chen et al.	0.528106
1-palmitoleoyl-GPE (16:1)*	BP	Inverse variance weighted (multiplicative random effects)	5e-06	17	-0.0216135	0.0870488	0.195711	0.0554399	0.116381	24.0211	20.9543	40.4747	0.959795	0.978618	1.09095	1.21618	Hysi et al.	0.528106
Arachidoylcarnitine (C20) levels	BP	Inverse variance weighted (multiplicative random effects)	5e-06	16	-0.00940743	0.0378338	0.085075	0.0241027	0.116486	29.2529	20.8652	65.1342	0.962944	0.990637	1.03856	1.0888	Chen et al.	0.528106
1-myristoyl-GPC (14:0)	BP	Inverse variance weighted (multiplicative random effects)	5e-06	8	-0.0292006	0.117338	0.263878	0.0747648	0.116547	22.848	21.0346	27.0519	0.958416	0.971222	1.1245	1.30197	Hysi et al.	0.528106
Choline to taurocholate ratio	BP	Inverse variance weighted (multiplicative random effects)	5e-06	15	-0.0641378	-0.0285176	0.00710266	0.0181736	0.116607	24.9718	21.2884	32.9215	0.962412	0.937876	0.971885	1.00713	Chen et al.	0.528106
oleoyl-oleoyl-glycerol (18:1/18:1) [1]*	BP	Inverse variance weighted (multiplicative random effects)	5e-06	20	-0.0179478	0.0716723	0.161292	0.0457245	0.117003	27.9297	21.3456	46.689	0.96471	0.982212	1.0743	1.17503	Hysi et al.	0.528106
Guaiacol sulfate levels	BP	Inverse variance weighted (multiplicative random effects)	5e-06	13	-0.0118777	0.0472915	0.106461	0.0301884	0.117221	22.8894	20.8535	26.9943	0.959615	0.988193	1.04843	1.11233	Chen et al.	0.528106
1,2-dilinoleoyl-GPE (18:2/18:2) levels	DEP	Inverse variance weighted (multiplicative random effects)	5e-06	10	-0.00418	0.0297943	0.0637685	0.0173338	0.0856412	40.6226	21.1826	173.508	0.973355	0.995829	1.03024	1.06585	Chen et al.	0.528121
leucine	BP	Inverse variance weighted (multiplicative random effects)	5e-06	10	-0.0208089	0.0819373	0.184683	0.0524215	0.118041	24.0106	20.9258	34.7436	0.954373	0.979406	1.08539	1.20284	Meta-analysis	0.529957
1-methyl-5-imidazoleacetate levels	ALS	Inverse variance weighted (multiplicative random effects)	5e-06	11	-0.00544227	0.087313	0.180068	0.0473241	0.0650375	25.1557	21.2595	47.9773	0.963145	0.994573	1.09124	1.1973	Chen et al.	0.532009
Adenosine 5'-monophosphate (AMP) to aspartate ratio	ALS	Inverse variance weighted (multiplicative random effects)	5e-06	14	-0.00609291	0.0973019	0.200697	0.0527525	0.0651103	25.7542	21.1218	49.8245	0.922086	0.993926	1.10219	1.22225	Chen et al.	0.532009
Serine to alpha-ketobutyrate ratio	DEP	Inverse variance weighted (multiplicative random effects)	5e-06	10	-0.0661257	-0.0308348	0.00445605	0.0180056	0.0868013	26.4593	21.3917	41.7561	0.922516	0.936013	0.969636	1.00447	Chen et al.	0.532738
Bilirubin degradation product, C17H18N2O4 (1) levels	BP	Inverse variance weighted (multiplicative random effects)	5e-06	12	-0.0100131	0.0387944	0.0876019	0.0249018	0.119258	101.952	21.5904	926.049	0.98474	0.990037	1.03956	1.09155	Chen et al.	0.533126
iminodiacetate (IDA)	BP	Inverse variance weighted (multiplicative random effects)	5e-06	11	-0.0155565	0.0597778	0.135112	0.0384359	0.119884	23.1896	21.0125	26.7002	0.957981	0.984564	1.0616	1.14467	Meta-analysis	0.533126
2-hydroxyarachidate levels	BP	Inverse variance weighted (multiplicative random effects)	5e-06	6	-0.258875	-0.114517	0.0298409	0.073652	0.119984	23.1865	21.39	25.3996	0.775193	0.77192	0.891797	1.03029	Chen et al.	0.533126
Cytidine to N-acetylneuraminate ratio	AD	Inverse variance weighted (multiplicative random effects)	5e-06	15	-0.127804	-0.0650628	-0.0023218	0.0320107	0.0420998	24.9025	21.0274	56.8345	0.951062	0.880026	0.937009	0.997681	Chen et al.	0.534972
Indoleacetylglutamine levels	AD	Inverse variance weighted (multiplicative random effects)	5e-06	17	-0.104097	-0.0529688	-0.0018405	0.0260859	0.0423001	35.1113	20.9296	136.491	0.965786	0.901138	0.94841	0.998161	Chen et al.	0.534972
1-palmityl-GPC (O-16:0)	DEP	Inverse variance weighted (multiplicative random effects)	5e-06	11	-0.0826386	-0.0384586	0.00572136	0.0225408	0.087975	22.6257	21.0032	28.0657	0.959055	0.920684	0.962272	1.00574	Hysi et al.	0.535044
glutamate	DEP	Inverse variance weighted (multiplicative random effects)	5e-06	6	-0.00631898	0.0420544	0.0904278	0.0246803	0.0883873	26.3111	20.9991	42.161	0.96831	0.993701	1.04295	1.09464	Meta-analysis	0.535044
Succinate to proline ratio	DEP	Inverse variance weighted (multiplicative random effects)	5e-06	5	-0.00369929	0.0246024	0.0529041	0.0144396	0.0884166	38.9756	20.9513	107.348	0.975974	0.996308	1.02491	1.05433	Chen et al.	0.535044
Dopamine 4-sulfate levels	ANX	Inverse variance weighted (multiplicative random effects)	5e-06	16	-0.0489984	-0.0249176	-0.000836834	0.0122861	0.0425488	23.968	20.6639	30.7868	0.958323	0.952183	0.97539	0.999164	Chen et al.	0.535979
Campesterol levels	ANX	Inverse variance weighted (multiplicative random effects)	5e-06	14	-0.0540752	-0.0274828	-0.000890387	0.0135675	0.0428031	48.7801	20.8669	347.163	0.980524	0.947361	0.972891	0.99911	Chen et al.	0.535979
4-vinylguaiacol sulfate levels	ANX	Inverse variance weighted (multiplicative random effects)	5e-06	6	-0.0911617	-0.046324	-0.00148626	0.0228764	0.0428705	23.2159	22.7179	23.5447	0.772994	0.91287	0.954733	0.998515	Chen et al.	0.535979
1-dihomo-linoleoyl-GPC (20:2)*	ANX	Inverse variance weighted (multiplicative random effects)	5e-06	11	0.00135252	0.0442939	0.0872353	0.0219089	0.0432038	37.273	21.0155	179.068	0.975348	1.00135	1.04529	1.09115	Hysi et al.	0.535979
1-myristoyl-2-arachidonoyl-GPC (14:0/20:4)*	ANX	Inverse variance weighted (multiplicative random effects)	5e-06	18	-0.0813699	-0.0413041	-0.00123823	0.0204418	0.0433239	68.006	20.8872	713.723	0.984765	0.921853	0.959537	0.998763	Meta-analysis	0.535979
5-acetylamino-6-formylamino-3-methyluracil	MS	Inverse variance weighted (multiplicative random effects)	5e-06	8	-0.00197622	0.0424327	0.0868417	0.0226576	0.0610989	258.225	21.406	1048.83	0.996339	0.998026	1.04335	1.09072	Meta-analysis	0.536509
5alpha-androstan-3beta,17alpha-diol disulfate	MS	Inverse variance weighted (multiplicative random effects)	5e-08	6	-0.2559	-0.125021	0.00585837	0.0667751	0.0611696	60.7682	27.9115	102.333	0.986014	0.774219	0.882479	1.00588	Meta-analysis	0.536509
Pregnenetriol sulfate levels	AD	Inverse variance weighted (multiplicative random effects)	5e-08	6	-0.128762	-0.0654348	-0.00210734	0.0323099	0.0428445	68.4165	29.8857	216.246	0.9865	0.879183	0.93666	0.997895	Chen et al.	0.536596
3-hydroxysebacate levels	MS	Inverse variance weighted (multiplicative random effects)	5e-06	10	-0.00639038	0.126036	0.258463	0.0675646	0.0621228	33.4518	21.5417	110.681	0.971997	0.99363	1.13432	1.29494	Chen et al.	0.537131
sphingomyelin (d18:1/24:1, d18:2/24:0)*	MS	Inverse variance weighted (multiplicative random effects)	5e-08	5	-0.0225319	0.441868	0.906268	0.236939	0.0621948	39.2724	32.682	53.8628	0.975722	0.97772	1.55561	2.47507	Meta-analysis	0.537131
Arachidonate (20:4n6) to caffeine ratio	MS	Inverse variance weighted (multiplicative random effects)	5e-06	15	-0.00459271	0.0850897	0.174772	0.0457563	0.0629383	23.0873	11.4109	34.0632	0.959085	0.995418	1.08881	1.19097	Chen et al.	0.537131
Adenosine 5'-monophosphate (AMP) to tyrosine ratio	MS	Inverse variance weighted (multiplicative random effects)	5e-06	9	-0.180094	-0.0876804	0.00473372	0.04715	0.0629417	22.6814	20.9463	25.0059	0.955624	0.835191	0.916054	1.00474	Chen et al.	0.537131
nonadecanoate (19:0)	ALS	Inverse variance weighted (multiplicative random effects)	5e-06	10	-0.00987925	0.14781	0.305498	0.0804535	0.0661796	23.1939	21.0776	27.9347	0.961189	0.990169	1.15929	1.3573	Meta-analysis	0.537345
3-aminoisobutyrate	ANX	Inverse variance weighted (multiplicative random effects)	5e-08	8	-0.0544923	-0.0276042	-0.000716094	0.0137184	0.0441989	234.935	29.877	1149.93	0.993553	0.946966	0.972773	0.999284	Meta-analysis	0.53765
Phosphate to N-acetylneuraminate ratio	ANX	Inverse variance weighted (multiplicative random effects)	5e-06	17	-0.0878821	-0.0445094	-0.00113668	0.0221289	0.0442868	24.9265	20.8585	58.2556	0.96191	0.915869	0.956467	0.998864	Chen et al.	0.53765
Glycosyl ceramide (d18:1/20:0, d16:1/22:0) levels	ALS	Inverse variance weighted (multiplicative random effects)	5e-08	6	-0.00350373	0.0504536	0.104411	0.0275293	0.0668431	98.3939	54.667	222.703	0.98458	0.996502	1.05175	1.11006	Chen et al.	0.539341
alpha-hydroxyisovalerate	BP	Inverse variance weighted (multiplicative random effects)	5e-08	7	-0.0157558	0.0589887	0.133733	0.0381349	0.121902	103.47	30.2163	336.111	0.976038	0.984368	1.06076	1.14309	Meta-analysis	0.539524
methylsuccinate	BP	Inverse variance weighted (multiplicative random effects)	5e-06	11	-0.0106451	0.0396746	0.0899944	0.0256734	0.122259	102.994	20.8883	890.446	0.987473	0.989411	1.04047	1.09417	Meta-analysis	0.539524
cinnamoylglycine	AD	Inverse variance weighted (multiplicative random effects)	5e-06	13	-0.12414	-0.0629828	-0.00182559	0.0312026	0.0435384	42.1473	21.0092	273.96	0.975907	0.883256	0.93896	0.998176	Meta-analysis	0.540044
Androstenediol (3beta,17beta) monosulfate (1) levels	DEP	Inverse variance weighted (multiplicative random effects)	5e-06	19	-0.0386114	-0.0179109	0.00278953	0.0105615	0.0899093	27.6835	21.1672	106.142	0.965266	0.962125	0.982249	1.00279	Chen et al.	0.540446
3-hydroxymyristate levels	DEP	Inverse variance weighted (multiplicative random effects)	5e-06	7	-0.0471019	-0.0218323	0.00343726	0.0128926	0.0903805	21.9299	20.8747	23.6761	0.957255	0.95399	0.978404	1.00344	Chen et al.	0.540446
Glycosyl ceramide (d18:2/24:1, d18:1/24:2) levels	DEP	Inverse variance weighted (multiplicative random effects)	5e-06	19	-0.0390681	-0.0181031	0.00286188	0.0106964	0.0905612	38.7531	20.876	255.283	0.973674	0.961685	0.98206	1.00287	Chen et al.	0.540446
Proline to glutamate ratio	BP	Inverse variance weighted (multiplicative random effects)	5e-06	15	-0.112869	-0.0496967	0.0134754	0.0322307	0.123096	28.0751	20.8983	86.4477	0.966072	0.893268	0.951518	1.01357	Chen et al.	0.541111
Glutamine to alanine ratio	BP	Inverse variance weighted (multiplicative random effects)	5e-06	19	-0.0953754	-0.0419718	0.0114319	0.0272468	0.123455	27.7915	21.0215	98.162	0.964905	0.909032	0.958897	1.0115	Chen et al.	0.541111
Ethylparaben sulfate levels	SCZ	Inverse variance weighted (multiplicative random effects)	5e-06	10	-0.00432554	0.0749328	0.154191	0.040438	0.0638777	22.4712	21.0455	24.0628	0.944432	0.995684	1.07781	1.16671	Chen et al.	0.541978
Carnitine C18:2 levels	SCZ	Inverse variance weighted (multiplicative random effects)	5e-08	5	-0.0949633	-0.0461446	0.0026741	0.0249075	0.0639341	95.5112	33.178	301.083	0.991272	0.909406	0.954904	1.00268	Chen et al.	0.541978
N6-acetyllysine	ALS	Inverse variance weighted (multiplicative random effects)	5e-06	12	-0.00547782	0.0754234	0.156325	0.0412761	0.0676564	94.2408	21.0707	865.751	0.990132	0.994537	1.07834	1.16921	Meta-analysis	0.542512
Histidine betaine (hercynine) levels	AD	Inverse variance weighted (multiplicative random effects)	5e-06	13	-0.103123	-0.0522388	-0.00135463	0.0259613	0.0442011	26.9622	21.2122	44.1199	0.965632	0.902016	0.949102	0.998646	Chen et al.	0.543042
azelate (nonanedioate)	ALS	Inverse variance weighted (multiplicative random effects)	5e-06	15	-0.00683055	0.0916341	0.190099	0.0502371	0.068147	24.1109	20.8709	30.7038	0.960181	0.993193	1.09596	1.20937	Hysi et al.	0.543072
5alpha-androstan-3alpha,17beta-diol monosulfate (1)	BP	Inverse variance weighted (multiplicative random effects)	5e-08	14	-0.00831053	0.0300129	0.0683363	0.0195528	0.124791	207.053	31.6576	1788.2	0.995515	0.991724	1.03047	1.07073	Meta-analysis	0.543706
2-myristoyl-GPC (14:0)*	BP	Inverse variance weighted (multiplicative random effects)	5e-06	8	-0.0336955	0.121318	0.276331	0.0790883	0.125042	22.7599	21.0016	24.0424	0.960588	0.966866	1.12898	1.31828	Hysi et al.	0.543706
(N(1) + N(8))-acetylspermidine levels	BP	Inverse variance weighted (multiplicative random effects)	5e-08	6	-0.0699539	-0.0306937	0.00856645	0.0200307	0.12544	126.385	29.9621	267.224	0.993389	0.932437	0.969773	1.0086	Chen et al.	0.543706
docosahexaenoate (DHA; 22:6n3)	BP	Inverse variance weighted (multiplicative random effects)	5e-06	6	-0.639176	-0.280331	0.0785134	0.183084	0.125729	33.0785	21.3392	53.4643	0.952393	0.527727	0.755533	1.08168	Meta-analysis	0.543706
Glucuronide of C12H22O4 (1) levels	ANX	Inverse variance weighted (multiplicative random effects)	5e-06	8	0.00135065	0.0645706	0.127791	0.0322551	0.0452983	24.4468	21.0222	30.0694	0.928072	1.00135	1.0667	1.13632	Chen et al.	0.544838
decanoylcarnitine	SCZ	Inverse variance weighted (multiplicative random effects)	5e-08	5	-0.00148326	0.0241806	0.0498445	0.0130938	0.0647876	206.37	31.6111	598.064	0.996107	0.998518	1.02448	1.05111	Meta-analysis	0.545646
dodecanedioate	BP	Inverse variance weighted (multiplicative random effects)	5e-06	10	-0.0133447	0.046745	0.106835	0.030658	0.127328	35.4386	20.8004	128.91	0.973333	0.986744	1.04785	1.11275	Meta-analysis	0.547058
Taurodeoxycholic acid 3-sulfate levels	BP	Inverse variance weighted (multiplicative random effects)	5e-08	5	-0.101386	-0.0443592	0.012667	0.029095	0.127351	142.727	32.2678	449.71	0.99371	0.903585	0.95661	1.01275	Chen et al.	0.547058
Spermidine to (N(1) + N(8))-acetylspermidine ratio	ALS	Inverse variance weighted (multiplicative random effects)	5e-06	12	-0.0055819	0.0712034	0.147989	0.0391762	0.0691378	27.7337	21.0009	66.9434	0.966693	0.994434	1.0738	1.1595	Chen et al.	0.547589
sphingomyelin (d18:2/14:0, d18:1/14:1)*	BP	Inverse variance weighted (multiplicative random effects)	5e-06	15	-0.326253	-0.14256	0.0411334	0.0937211	0.128233	27.6553	20.8487	67.0453	0.964323	0.721622	0.867136	1.04199	Meta-analysis	0.549022
Gamma-glutamyltryptophan levels	PD	Inverse variance weighted (multiplicative random effects)	5e-06	15	0.0109244	0.0987901	0.186656	0.0448294	0.0275462	25.9666	21.0726	52.0409	0.963924	1.01098	1.10383	1.20521	Chen et al.	0.550501
10-heptadecenoate (17:1n7)	BP	Inverse variance weighted (multiplicative random effects)	5e-06	9	-0.212126	-0.0925749	0.0269756	0.0609952	0.129079	22.4747	20.961	24.574	0.886832	0.808863	0.911581	1.02734	Meta-analysis	0.550824
linolenate [alpha or gamma; (18:3n3 or 6)]	SCZ	Inverse variance weighted (multiplicative random effects)	5e-06	10	-0.00758547	0.114522	0.23663	0.0622998	0.0660267	22.4928	20.9694	25.1727	0.956602	0.992443	1.12134	1.26697	Meta-analysis	0.552151
Phosphate to alanine ratio	SCZ	Inverse variance weighted (multiplicative random effects)	5e-06	13	-0.00444417	0.0655971	0.135638	0.0357353	0.0664114	22.7002	21.1341	25.5318	0.957177	0.995566	1.0678	1.14527	Chen et al.	0.552151
linoleoylcarnitine*	MS	Inverse variance weighted (multiplicative random effects)	5e-06	17	-0.0046691	0.0687324	0.142134	0.0374497	0.0664577	42.4246	20.9255	287.485	0.977815	0.995342	1.07115	1.15273	Hysi et al.	0.552352
Homovanillate (hva) levels	MS	Inverse variance weighted (multiplicative random effects)	5e-06	15	-0.195445	-0.0944718	0.00650172	0.0515171	0.0666845	23.1753	21.1429	27.697	0.959259	0.822468	0.909853	1.00652	Chen et al.	0.552352
3-methoxytyramine sulfate levels	MS	Inverse variance weighted (multiplicative random effects)	5e-06	8	-0.212217	-0.102545	0.00712599	0.0559548	0.066855	24.0059	21.1647	32.6513	0.961956	0.808789	0.902537	1.00715	Chen et al.	0.552352
Alpha-ketoglutarate to kynurenine ratio	MS	Inverse variance weighted (multiplicative random effects)	5e-06	16	-0.282479	-0.136478	0.00952323	0.0744904	0.0669283	29.5873	21.0696	77.7979	0.968082	0.753912	0.872426	1.00957	Chen et al.	0.552352
palmitoleate (16:1n7)	MS	Inverse variance weighted (multiplicative random effects)	5e-06	14	-0.0117861	0.166124	0.344033	0.0907702	0.0672268	29.1684	20.9441	111.507	0.947678	0.988283	1.18072	1.41063	Meta-analysis	0.552352
(R)-3-hydroxybutyrylcarnitine levels	MS	Inverse variance weighted (multiplicative random effects)	5e-06	8	-0.00783469	0.109688	0.22721	0.0599603	0.0673494	26.0025	21.2956	38.4563	0.960714	0.992196	1.11593	1.25509	Chen et al.	0.552352
Phosphate to proline ratio	DEP	Inverse variance weighted (multiplicative random effects)	5e-06	16	-0.00378907	0.0222406	0.0482702	0.0132804	0.0939956	38.3171	20.9184	269.046	0.975287	0.996218	1.02249	1.04945	Chen et al.	0.553707
1,2-dipalmitoyl-GPC (16:0/16:0)	DEP	Inverse variance weighted (multiplicative random effects)	5e-08	5	-0.126184	-0.0580827	0.0100188	0.0347457	0.0945925	100.36	33.1497	306.25	0.991897	0.881452	0.943572	1.01007	Meta-analysis	0.553707
phosphatidylcholine (16:0/22:5n3, 18:1/20:4)*	DEP	Inverse variance weighted (multiplicative random effects)	5e-06	14	-0.0549857	-0.0253087	0.0043682	0.0151413	0.0946222	52.2301	21.0179	427.183	0.97843	0.946499	0.975009	1.00438	Hysi et al.	0.553707
Acetylcarnitine (C2) to propionylcarnitine (C3) ratio	DEP	Inverse variance weighted (multiplicative random effects)	5e-06	10	-0.0443019	-0.0203855	0.00353091	0.0122023	0.0947938	25.8571	21.1249	54.6711	0.962616	0.956665	0.979821	1.00354	Chen et al.	0.553707
3-methoxycatechol sulfate (2) levels	DEP	Inverse variance weighted (multiplicative random effects)	5e-06	13	-0.048301	-0.0222126	0.00387586	0.0133104	0.0951551	23.3125	20.8679	30.1171	0.953764	0.952847	0.978032	1.00388	Chen et al.	0.553707
Phenyllactate (PLA) levels in elite athletes	DEP	Inverse variance weighted (multiplicative random effects)	5e-06	20	-0.0379999	-0.0174698	0.00306031	0.0104745	0.0953489	36.4872	20.9884	284.957	0.973561	0.962713	0.982682	1.00306	Chen et al.	0.553707
Cholesterol to taurocholate ratio	ANX	Inverse variance weighted (multiplicative random effects)	5e-06	12	-0.118406	-0.059639	-0.000871633	0.0299833	0.0466934	22.8489	20.8558	27.732	0.959437	0.888335	0.942105	0.999129	Chen et al.	0.553832
Hydroxy-N6,N6,N6-trimethyllysine levels	ANX	Inverse variance weighted (multiplicative random effects)	5e-06	15	-0.0798342	-0.0401923	-0.000550399	0.0202255	0.0468988	22.8803	20.9193	28.8289	0.950822	0.923269	0.960605	0.99945	Chen et al.	0.553832
cysteine s-sulfate	DEP	Inverse variance weighted (multiplicative random effects)	5e-06	14	-0.0604114	-0.0277348	0.00494177	0.0166717	0.0961957	24.3193	20.9398	43.0394	0.961354	0.941377	0.972646	1.00495	Meta-analysis	0.556131
p-cresol sulfate	SCZ	Inverse variance weighted (multiplicative random effects)	5e-06	11	-0.331498	-0.159985	0.0115284	0.0875068	0.067511	23.7251	20.9482	30.8538	0.95871	0.717847	0.852157	1.0116	Meta-analysis	0.556285
Dopamine 3-o-sulfate levels	SCZ	Inverse variance weighted (multiplicative random effects)	5e-06	7	-0.244371	-0.117879	0.00861195	0.0645364	0.0677664	24.7308	21.7296	31.1854	0.965306	0.783197	0.888803	1.00865	Chen et al.	0.556285
11beta-hydroxyandrosterone glucuronide levels	ANX	Inverse variance weighted (multiplicative random effects)	5e-08	5	-0.0708548	-0.0355731	-0.000291375	0.0180009	0.0481336	76.3546	30.7346	142.866	0.988517	0.931597	0.965052	0.999709	Chen et al.	0.556819
Cortolone glucuronide (1) levels	ANX	Inverse variance weighted (multiplicative random effects)	5e-06	18	-0.0932938	-0.0468302	-0.000366717	0.0237059	0.0482149	30.6145	21.224	133.76	0.969108	0.910926	0.954249	0.999633	Chen et al.	0.556819
10-undecenoate (11:1n1)	ANX	Inverse variance weighted (multiplicative random effects)	5e-06	11	0.00038545	0.0563123	0.112239	0.0285341	0.0484377	99.7476	20.9931	829.739	0.990678	1.00039	1.05793	1.11878	Meta-analysis	0.556819
1-(1-enyl-palmitoyl)-GPC (P-16:0)*	BP	Inverse variance weighted (multiplicative random effects)	5e-06	11	-0.314782	-0.136965	0.0408525	0.0907232	0.13112	45.7188	21.0142	175.269	0.976132	0.729948	0.872001	1.0417	Meta-analysis	0.557433
Citraconate/glutaconate levels	BP	Inverse variance weighted (multiplicative random effects)	5e-06	13	-0.0199216	0.0664011	0.152724	0.0440422	0.131639	23.4998	21.0641	28.1101	0.958231	0.980276	1.06866	1.165	Chen et al.	0.557433
Cholate to adenosine 5'-monophosphate (AMP) ratio	BP	Inverse variance weighted (multiplicative random effects)	5e-06	9	-0.0208447	0.0689864	0.158817	0.0458322	0.132274	21.7232	21.032	22.5357	0.958964	0.979371	1.07142	1.17212	Chen et al.	0.557433
palmitoyl-linoleoyl-glycerol (16:0/18:2) [1]*	BP	Inverse variance weighted (multiplicative random effects)	5e-06	11	-0.0264961	0.0873817	0.201259	0.0581009	0.132591	26.6307	21.3248	36.2636	0.965759	0.973852	1.09131	1.22294	Hysi et al.	0.557433
Adenosine 5'-diphosphate (ADP) to glutamate ratio	BP	Inverse variance weighted (multiplicative random effects)	5e-06	17	-0.0741409	-0.0321648	0.00981133	0.0214164	0.133129	22.5993	20.9106	27.7901	0.957598	0.928541	0.968347	1.00986	Chen et al.	0.557433
3,5-dichloro-2,6-dihydroxybenzoic acid levels	BP	Inverse variance weighted (multiplicative random effects)	5e-06	11	-0.0522347	-0.0226583	0.0069181	0.01509	0.133215	42.7552	21.2818	230.581	0.977645	0.949106	0.977596	1.00694	Chen et al.	0.557433
1-oleoyl-2-docosahexaenoyl-GPC (18:1/22:6)*	AD	Inverse variance weighted (multiplicative random effects)	5e-08	9	0.00090712	0.0499432	0.0989793	0.0250184	0.0459058	46.3101	31.1584	71.0408	0.980065	1.00091	1.05121	1.10404	Meta-analysis	0.557684
4-allylphenol sulfate	AD	Inverse variance weighted (multiplicative random effects)	5e-06	5	-0.153418	-0.0772989	-0.00118007	0.0388361	0.0465485	44.3595	21.5182	103.877	0.926486	0.857771	0.925613	0.998821	Meta-analysis	0.557684
adrenate (22:4n6)	AD	Inverse variance weighted (multiplicative random effects)	5e-06	11	0.00149444	0.102141	0.202787	0.0513501	0.0466898	40.2752	20.8204	209.75	0.977201	1.0015	1.10754	1.22481	Meta-analysis	0.557684
gamma-glutamylglutamine	BP	Inverse variance weighted (multiplicative random effects)	5e-06	13	-0.151037	-0.0654636	0.0201094	0.0436597	0.133768	35.4064	20.9376	156.707	0.973863	0.859816	0.936633	1.02031	Meta-analysis	0.557944
Imidazole propionate levels	DEP	Inverse variance weighted (multiplicative random effects)	5e-06	15	-0.00337287	0.018487	0.0403468	0.011153	0.0974019	25.957	21.0705	68.9832	0.963656	0.996633	1.01866	1.04117	Chen et al.	0.558116
Adenosine 5'-diphosphate (ADP) to sulfate ratio	DEP	Inverse variance weighted (multiplicative random effects)	5e-06	11	-0.0459804	-0.0210507	0.00387908	0.0127193	0.0979198	22.1059	21.0417	25.6604	0.958869	0.955061	0.979169	1.00389	Chen et al.	0.558116
methionine sulfoxide	DEP	Inverse variance weighted (multiplicative random effects)	5e-06	15	-0.0604638	-0.027679	0.00510572	0.0167269	0.0979731	25.6001	20.833	42.5487	0.960833	0.941328	0.972701	1.00512	Meta-analysis	0.558116
1-stearoyl-2-oleoyl-GPS (18:0/18:1) levels	DEP	Inverse variance weighted (multiplicative random effects)	5e-06	8	-0.00686029	0.036986	0.0808323	0.0223706	0.0982629	29.0362	21.0077	75.4855	0.967411	0.993163	1.03768	1.08419	Chen et al.	0.558116
Nervonoylcarnitine (C24:1) levels	ANX	Inverse variance weighted (multiplicative random effects)	5e-06	15	0.000134183	0.0324308	0.0647275	0.0164779	0.0490516	43.8252	20.9504	144.447	0.977405	1.00013	1.03296	1.06687	Chen et al.	0.558752
Adenosine 5'-diphosphate (ADP) to glycerate ratio	ANX	Inverse variance weighted (multiplicative random effects)	5e-06	8	-6.35554e-05	0.0522628	0.104589	0.0266971	0.0502747	23.4784	21.3993	29.9984	0.962723	0.999936	1.05365	1.11025	Chen et al.	0.558752
Choline to taurocholate ratio	ANX	Inverse variance weighted (multiplicative random effects)	5e-06	15	-0.0892016	-0.0445679	6.58444e-05	0.0227723	0.0503347	24.9718	21.2884	32.9215	0.962412	0.914661	0.956411	1.00007	Chen et al.	0.558752
N-acetylcitrulline levels	ANX	Inverse variance weighted (multiplicative random effects)	5e-06	13	-0.035824	-0.0178884	4.72377e-05	0.00915082	0.0506022	131.931	21.1035	943.687	0.98462	0.96481	0.982271	1.00005	Chen et al.	0.558752
1-oleoyl-GPC (18:1)	ANX	Inverse variance weighted (multiplicative random effects)	5e-06	9	-0.000127704	0.0385721	0.077272	0.0197448	0.0507566	31.1869	20.8678	91.6998	0.971175	0.999872	1.03933	1.08034	Meta-analysis	0.558752
Glutarate (C5-DC) to salicylate ratio	MS	Inverse variance weighted (multiplicative random effects)	5e-06	11	-0.00764764	0.0962973	0.200242	0.0530331	0.0694018	22.1185	20.3477	26.8119	0.95877	0.992382	1.10109	1.2217	Chen et al.	0.559134
Carnitine C4 levels	MS	Inverse variance weighted (multiplicative random effects)	5e-08	11	-0.0032154	0.040417	0.0840494	0.0222614	0.0694376	156.431	32.2622	947.689	0.993146	0.99679	1.04124	1.08768	Chen et al.	0.559134
Serine to pyruvate ratio	MS	Inverse variance weighted (multiplicative random effects)	5e-06	13	-0.0160338	0.200889	0.417812	0.110675	0.0695044	28.7498	20.9467	57.3643	0.951502	0.984094	1.22249	1.51863	Chen et al.	0.559134
N6-carbamoylthreonyladenosine levels	DEP	Inverse variance weighted (multiplicative random effects)	5e-06	14	-0.0628492	-0.0287275	0.00539417	0.017409	0.0989121	23.576	20.9947	41.9176	0.958154	0.939085	0.971681	1.00541	Chen et al.	0.55935
1-(1-enyl-stearoyl)-2-oleoyl-GPC (P-18:0/18:1)	SCZ	Inverse variance weighted (multiplicative random effects)	5e-06	15	-0.00307252	0.0401441	0.0833608	0.0220493	0.0686598	28.4393	21.3669	69.1299	0.966534	0.996932	1.04096	1.08693	Hysi et al.	0.560074
gamma-glutamylglutamine	AD	Inverse variance weighted (multiplicative random effects)	5e-06	13	-0.271395	-0.136494	-0.00159218	0.0688272	0.0473526	35.4064	20.9376	156.707	0.973863	0.762315	0.872412	0.998409	Meta-analysis	0.560411
Malonylcarnitine levels	DEP	Inverse variance weighted (multiplicative random effects)	5e-06	12	-0.0464478	-0.0212069	0.00403404	0.012878	0.0996095	23.0062	21.1336	26.3913	0.958898	0.954614	0.979016	1.00404	Chen et al.	0.560845
1-docosahexaenoyl-GPC (22:6)*	BP	Inverse variance weighted (multiplicative random effects)	5e-06	13	-0.248388	-0.10748	0.0334276	0.0718916	0.134907	28.2951	21.5372	65.0985	0.966075	0.780058	0.898094	1.03399	Hysi et al.	0.560885
1-palmitoyl-GPI (16:0)	BP	Inverse variance weighted (multiplicative random effects)	5e-06	13	-0.145517	-0.0628752	0.0197669	0.0421643	0.13591	25.5473	20.7936	46.5534	0.962202	0.864575	0.939061	1.01996	Meta-analysis	0.561515
5-dodecenoate (12:1n7)	BP	Inverse variance weighted (multiplicative random effects)	5e-06	14	-0.0215065	0.0683273	0.158161	0.0458336	0.136022	28.5578	20.9797	85.5968	0.961177	0.978723	1.07072	1.17135	Meta-analysis	0.561515
Hydroxy-cmpf levels	BP	Inverse variance weighted (multiplicative random effects)	5e-06	11	-0.0240502	0.075831	0.175712	0.0509598	0.136736	25.0805	20.9275	51.1635	0.960253	0.976237	1.07878	1.19209	Chen et al.	0.561515
sphingomyelin (d18:1/20:1, d18:2/20:0)*	BP	Inverse variance weighted (multiplicative random effects)	5e-08	9	-0.274402	-0.118394	0.0376148	0.0795962	0.136901	89.6806	30.5256	312.111	0.990018	0.760026	0.888346	1.03833	Meta-analysis	0.561515
3-amino-2-piperidone levels	BP	Inverse variance weighted (multiplicative random effects)	5e-06	8	-0.0156462	0.0486907	0.113028	0.0328249	0.137983	28.2751	21.0526	47.1049	0.96878	0.984476	1.0499	1.11966	Chen et al.	0.561515
1-stearoyl-2-oleoyl-GPC (18:0/18:1)	BP	Inverse variance weighted (multiplicative random effects)	5e-06	15	-0.0310983	0.0959256	0.222949	0.0648081	0.138834	31.0209	20.8164	92.7769	0.966608	0.96938	1.10068	1.24976	Meta-analysis	0.561515
1-stearoyl-2-adrenoyl-GPC (18:0/22:4)*	BP	Inverse variance weighted (multiplicative random effects)	5e-06	13	-0.230413	-0.0991312	0.0321504	0.0669804	0.138872	36.0198	21.0637	192.778	0.973871	0.794206	0.905624	1.03267	Hysi et al.	0.561515
Alanine to pyruvate ratio	BP	Inverse variance weighted (multiplicative random effects)	5e-06	11	-0.0185176	0.0570625	0.132643	0.0385613	0.13893	22.5412	21.0585	25.7789	0.951071	0.981653	1.05872	1.14184	Chen et al.	0.561515
2-hydroxyhippurate (salicylurate)	BP	Inverse variance weighted (multiplicative random effects)	5e-06	9	-0.0189053	0.058151	0.135207	0.0393144	0.139107	23.3742	21.0141	28.5557	0.96108	0.981272	1.05988	1.14477	Meta-analysis	0.561515
Carotenoid levels (cryptoxanthin)	BP	Inverse variance weighted (multiplicative random effects)	5e-06	14	-0.0156938	0.0481263	0.111946	0.0325612	0.139402	22.8245	20.9306	26.3003	0.959084	0.984429	1.0493	1.11845	Chen et al.	0.561515
2'-o-methyluridine levels	MS	Inverse variance weighted (multiplicative random effects)	5e-06	11	-0.0837692	-0.0402033	0.00336271	0.0222275	0.0704954	229.843	20.8475	2298.39	0.994882	0.919643	0.960594	1.00337	Chen et al.	0.56175
N-lactoyl isoleucine levels	MS	Inverse variance weighted (multiplicative random effects)	5e-06	7	-0.0244368	0.289177	0.602791	0.160007	0.0707191	22.2493	20.8664	23.5953	0.958681	0.975859	1.33533	1.82721	Chen et al.	0.56175
Indolin-2-one levels	DEP	Inverse variance weighted (multiplicative random effects)	5e-06	8	-0.00377011	0.0195821	0.0429343	0.0119144	0.100266	33.2345	21.1752	104.489	0.971993	0.996237	1.01978	1.04387	Chen et al.	0.562095
methyl glucopyranoside (alpha + beta)	SCZ	Inverse variance weighted (multiplicative random effects)	5e-06	9	-0.0767342	-0.0369029	0.00292838	0.0203221	0.0693855	103.475	21.2045	677.466	0.985761	0.926136	0.96377	1.00293	Meta-analysis	0.562456
1-(1-enyl-stearoyl)-2-arachidonoyl-GPC (P-18:0/20:4)	ALS	Inverse variance weighted (multiplicative random effects)	5e-06	9	-0.0660119	-0.0315771	0.00285775	0.0175688	0.0722818	107.905	21.1046	755.382	0.991365	0.93612	0.968916	1.00286	Hysi et al.	0.562775
Bilirubin degradation product, C17H20N2O5 (1) levels	ALS	Inverse variance weighted (multiplicative random effects)	5e-06	14	-0.00294466	0.0323124	0.0675695	0.0179883	0.0724466	64.5487	21.0275	610.494	0.982651	0.99706	1.03284	1.0699	Chen et al.	0.562775
4-acetylphenol sulfate levels	ALS	Inverse variance weighted (multiplicative random effects)	5e-06	9	-0.00853489	0.0909942	0.190523	0.0507801	0.073145	23.0977	21.4344	25.5165	0.96026	0.991501	1.09526	1.20988	Chen et al.	0.562775
Adenosine 5'-diphosphate (ADP) to phosphoethanolamine ratio	ALS	Inverse variance weighted (multiplicative random effects)	5e-06	8	-0.156147	-0.0745598	0.0070277	0.0416263	0.0732658	23.1944	20.9183	30.3115	0.959371	0.855433	0.928152	1.00705	Chen et al.	0.562775
Indolebutyrate levels	ALS	Inverse variance weighted (multiplicative random effects)	5e-06	14	-0.114489	-0.0546353	0.00521831	0.0305375	0.0735957	27.0434	20.8505	77.4078	0.960765	0.891822	0.94683	1.00523	Chen et al.	0.562775
Bilirubin (Z,Z) to glucuronate ratio	ALS	Inverse variance weighted (multiplicative random effects)	5e-06	12	-0.00573705	0.0598874	0.125512	0.0334819	0.0736708	86.127	20.931	778.827	0.988392	0.994279	1.06172	1.13373	Chen et al.	0.562775
Methionine to methionine sulfoxide ratio	DEP	Inverse variance weighted (multiplicative random effects)	5e-06	17	-0.00433799	0.0221328	0.0486036	0.0135055	0.101255	23.2249	20.8378	32.4516	0.959008	0.995671	1.02238	1.0498	Chen et al.	0.562999
Sebacate (C10-DC) levels	DEP	Inverse variance weighted (multiplicative random effects)	5e-06	9	-0.066572	-0.0302846	0.00600276	0.018514	0.101887	30.5509	21.7062	64.6219	0.967144	0.935596	0.970169	1.00602	Chen et al.	0.562999
alpha-ketobutyrate	DEP	Inverse variance weighted (multiplicative random effects)	5e-06	6	-0.0127055	0.0637669	0.140239	0.0390165	0.102184	26.7619	21.3418	37.4313	0.962474	0.987375	1.06584	1.15055	Meta-analysis	0.562999
Phosphate to serine ratio	DEP	Inverse variance weighted (multiplicative random effects)	5e-06	13	-0.0286249	-0.0130142	0.00259655	0.00796466	0.102261	40.1986	21.0214	120.39	0.976977	0.971781	0.98707	1.0026	Chen et al.	0.562999
Eicosanedioate (C20-DC) levels	DEP	Inverse variance weighted (multiplicative random effects)	5e-06	7	-0.00316434	0.0157661	0.0346966	0.0096584	0.102601	29.8423	22.1507	63.8193	0.971176	0.996841	1.01589	1.03531	Chen et al.	0.562999
N-methylproline	DEP	Inverse variance weighted (multiplicative random effects)	5e-06	12	-0.00618277	0.0305012	0.0671851	0.0187163	0.103174	27.7083	20.8388	61.095	0.966916	0.993836	1.03097	1.06949	Meta-analysis	0.563755
pipecolate	DEP	Inverse variance weighted (multiplicative random effects)	5e-06	15	-0.0791671	-0.0359158	0.00733555	0.022067	0.103614	26.5983	20.898	56.8069	0.964713	0.923886	0.964722	1.00736	Meta-analysis	0.563784
Adenosine 5'-monophosphate (AMP) to glycine ratio	DEP	Inverse variance weighted (multiplicative random effects)	5e-06	13	-0.023025	-0.010437	0.00215098	0.00642245	0.104145	45.0939	20.9367	320.443	0.978396	0.977238	0.989617	1.00215	Chen et al.	0.564298
cysteine	AD	Inverse variance weighted (multiplicative random effects)	5e-06	15	-0.185492	-0.0931289	-0.000765594	0.0471242	0.0481269	23.0895	20.8328	31.6272	0.957466	0.830695	0.911076	0.999235	Meta-analysis	0.564397
1-eicosenoyl-GPC (20:1)*	SCZ	Inverse variance weighted (multiplicative random effects)	5e-06	7	-0.0784583	-0.0376375	0.00318329	0.0208269	0.0707381	24.195	22.6505	28.2714	0.956663	0.924541	0.963062	1.00319	Hysi et al.	0.56474
Adenosine 5'-diphosphate (ADP) to 5-oxoproline ratio	SCZ	Inverse variance weighted (multiplicative random effects)	5e-06	11	-0.0683727	-0.0327935	0.00278571	0.0181526	0.0708341	24.738	20.869	36.6268	0.962825	0.933912	0.967738	1.00279	Chen et al.	0.56474
palmitoyl-linoleoyl-glycerol (16:0/18:2) [1]*	SCZ	Inverse variance weighted (multiplicative random effects)	5e-06	12	-0.00832377	0.0970126	0.202349	0.0537431	0.071056	26.2212	21.3248	36.2636	0.964513	0.991711	1.10187	1.22428	Hysi et al.	0.56474
azelate (nonanedioate)	SCZ	Inverse variance weighted (multiplicative random effects)	5e-06	16	-0.120205	-0.0575929	0.00501961	0.0319452	0.0714089	23.8779	20.6563	30.7038	0.959974	0.886738	0.944034	1.00503	Hysi et al.	0.56474
Serine to pyruvate ratio	BP	Inverse variance weighted (multiplicative random effects)	5e-06	13	-0.157463	-0.0675734	0.0223164	0.0458621	0.140642	28.7498	20.9467	57.3643	0.951502	0.854308	0.934659	1.02257	Chen et al.	0.564754
Phosphate to glycerol ratio	DEP	Inverse variance weighted (multiplicative random effects)	5e-06	7	-0.0959741	-0.0434602	0.00905359	0.0267928	0.104784	22.4801	20.9385	24.7288	0.959577	0.908488	0.957471	1.00909	Chen et al.	0.565399
5alpha-pregnan-3beta,20alpha-diol monosulfate (2)	MS	Inverse variance weighted (multiplicative random effects)	5e-08	5	-0.00480601	0.0544609	0.113728	0.0302382	0.0716932	103.697	31.7881	238.099	0.99207	0.995206	1.05597	1.12045	Meta-analysis	0.565928
Aspartate to mannose ratio	ALS	Inverse variance weighted (multiplicative random effects)	5e-06	16	-0.00570884	0.0559919	0.117693	0.03148	0.0752969	35.0883	20.9087	151.152	0.973143	0.994307	1.05759	1.1249	Chen et al.	0.566697
betaine	ALS	Inverse variance weighted (multiplicative random effects)	5e-08	9	-0.0958599	-0.0455959	0.00466812	0.0256449	0.0754087	141.916	30.3501	345.887	0.99236	0.908591	0.955428	1.00468	Meta-analysis	0.566697
1-stearoyl-2-docosahexaenoyl-GPE (18:0/22:6)*	ALS	Inverse variance weighted (multiplicative random effects)	5e-08	9	-0.00539123	0.05248	0.110351	0.0295261	0.0755011	125.952	29.8972	683.242	0.99165	0.994623	1.05388	1.11667	Meta-analysis	0.566697
Uridine to 2'-deoxyuridine ratio	SCZ	Inverse variance weighted (multiplicative random effects)	5e-06	13	-0.0777424	-0.0371998	0.00334268	0.020685	0.0721136	29.5074	20.9391	105.166	0.968307	0.925203	0.963484	1.00335	Chen et al.	0.566856
arabitol/xylitol	MS	Inverse variance weighted (multiplicative random effects)	5e-06	15	-0.0147239	0.160849	0.336423	0.0895782	0.0725532	27.4019	21.0214	83.9292	0.964865	0.985384	1.17451	1.39993	Meta-analysis	0.56916
urate	MS	Inverse variance weighted (multiplicative random effects)	5e-08	6	-0.00697213	0.0733998	0.153772	0.0410061	0.0734582	145.007	31.9242	619.822	0.993935	0.993052	1.07616	1.16622	Meta-analysis	0.569912
Caffeine to theophylline ratio	MS	Inverse variance weighted (multiplicative random effects)	5e-06	8	-0.00925896	0.0971117	0.203482	0.0542707	0.0735515	23.6394	21.158	26.5338	0.96247	0.990784	1.10198	1.22566	Chen et al.	0.569912
cyclo(pro-val)	BP	Inverse variance weighted (multiplicative random effects)	5e-06	15	-0.0163691	0.048523	0.113415	0.0331082	0.14276	22.1295	20.8702	25.7509	0.952611	0.983764	1.04972	1.1201	Hysi et al.	0.571484
Phosphate to N-acetylneuraminate ratio	AD	Inverse variance weighted (multiplicative random effects)	5e-06	15	0.00015525	0.0501066	0.100058	0.0254854	0.049288	24.2928	20.8585	42.8235	0.960708	1.00016	1.05138	1.10523	Chen et al.	0.572807
1H-indole-7-acetic acid levels	BP	Inverse variance weighted (multiplicative random effects)	5e-06	11	-0.0893069	-0.0381249	0.0130571	0.0261133	0.144295	22.3104	21.0946	26.2018	0.957947	0.914565	0.962593	1.01314	Chen et al.	0.574197
Glucose-to-mannose ratio	BP	Inverse variance weighted (multiplicative random effects)	5e-06	11	-0.0164589	0.0479415	0.112342	0.0328574	0.144543	50.4417	20.9144	335.95	0.979781	0.983676	1.04911	1.1189	Chen et al.	0.574197
Fructose to maltose ratio	BP	Inverse variance weighted (multiplicative random effects)	5e-06	7	-0.0260741	0.0755942	0.177262	0.0518715	0.145024	24.2892	20.848	29.3528	0.964216	0.974263	1.07852	1.19394	Chen et al.	0.574197
N-acetylleucine	BP	Inverse variance weighted (multiplicative random effects)	5e-06	10	-0.0192068	0.0555625	0.130332	0.0381476	0.145251	150.069	20.9668	1211.98	0.993692	0.980976	1.05714	1.13921	Meta-analysis	0.574197
Spermidine to ornithine ratio	BP	Inverse variance weighted (multiplicative random effects)	5e-06	7	-0.181806	-0.0774547	0.026897	0.0532407	0.145724	24.842	21.1379	33.8804	0.951934	0.833763	0.925469	1.02726	Chen et al.	0.574197
homostachydrine*	BP	Inverse variance weighted (multiplicative random effects)	5e-06	15	-0.0205393	0.0587578	0.138055	0.0404577	0.146411	39.2525	20.8544	245.634	0.96514	0.97967	1.06052	1.14804	Meta-analysis	0.574197
Adenosine 5'-diphosphate (ADP) to ornithine ratio	BP	Inverse variance weighted (multiplicative random effects)	5e-06	10	-0.0862065	-0.0366834	0.0128397	0.0252669	0.146547	23.3923	21.3932	26.4961	0.952756	0.917405	0.963981	1.01292	Chen et al.	0.574197
1-stearyl-GPC (O-18:0)*	BP	Inverse variance weighted (multiplicative random effects)	5e-06	6	-0.475535	-0.202079	0.0713776	0.139518	0.147505	23.2374	20.9038	30.9627	0.96194	0.621553	0.817031	1.07399	Hysi et al.	0.574851
2-hydroxy-4-(methylthio)butanoic acid levels	BP	Inverse variance weighted (multiplicative random effects)	5e-06	14	-0.0161141	0.0455788	0.107272	0.0314759	0.147603	34.4906	20.9684	131.116	0.972657	0.984015	1.04663	1.11324	Chen et al.	0.574851
1-(1-enyl-palmitoyl)-2-myristoyl-GPC (P-16:0/14:0)*	BP	Inverse variance weighted (multiplicative random effects)	5e-06	14	-0.228749	-0.0970683	0.0346128	0.0671842	0.148512	25.4768	17.71	62.2826	0.959112	0.795528	0.907494	1.03522	Hysi et al.	0.575515
myo-inositol	BP	Inverse variance weighted (multiplicative random effects)	5e-06	16	-0.015567	0.0434209	0.102409	0.0300959	0.14909	26.1631	20.8164	64	0.963993	0.984554	1.04438	1.10784	Meta-analysis	0.575515
Arachidonate (20:4n6) to caffeine ratio	BP	Inverse variance weighted (multiplicative random effects)	5e-06	15	-0.227378	-0.096326	0.0347258	0.0668632	0.149685	23.0873	11.4109	34.0632	0.959085	0.79662	0.908168	1.03534	Chen et al.	0.575515
salicylate	BP	Inverse variance weighted (multiplicative random effects)	5e-06	14	-0.0315075	0.0872186	0.205945	0.0605745	0.149908	23.3509	20.8643	29.4694	0.933535	0.968984	1.09114	1.22869	Meta-analysis	0.575515
Adenosine 5'-monophosphate (AMP) to glutamine ratio	BP	Inverse variance weighted (multiplicative random effects)	5e-06	9	-0.178604	-0.0756301	0.0273441	0.0525379	0.149999	23.6345	21.7583	28.5959	0.95999	0.836437	0.927159	1.02772	Chen et al.	0.575515
8-methoxykynurenate levels	SCZ	Inverse variance weighted (multiplicative random effects)	5e-06	11	-0.159011	-0.0758177	0.00737531	0.0424454	0.0740604	25.5053	20.9496	35.9339	0.960132	0.852987	0.926985	1.0074	Chen et al.	0.576544
Octadecanedioylcarnitine (C18-DC) levels	SCZ	Inverse variance weighted (multiplicative random effects)	5e-08	6	-0.0379974	-0.0181118	0.00177385	0.0101457	0.074235	195.904	36.3893	710.091	0.994907	0.962715	0.982051	1.00178	Chen et al.	0.576544
Bilirubin (Z,Z) to etiocholanolone glucuronide ratio	ALS	Inverse variance weighted (multiplicative random effects)	5e-08	6	-0.00411528	0.0374919	0.079099	0.0212281	0.0773723	192.31	36.7173	544.187	0.995072	0.995893	1.0382	1.08231	Chen et al.	0.576825
Cis 3,4-methyleneheptanoate levels	ALS	Inverse variance weighted (multiplicative random effects)	5e-06	14	-0.171555	-0.0812131	0.00912923	0.046093	0.0780796	25.0752	21.139	51.0663	0.960604	0.842354	0.921997	1.00917	Chen et al.	0.576825
Glucose to sucrose ratio	ALS	Inverse variance weighted (multiplicative random effects)	5e-06	11	-0.00882584	0.0775728	0.163971	0.0440809	0.0784449	21.8512	21.0972	23.3249	0.957504	0.991213	1.08066	1.17818	Chen et al.	0.576825
2-hydroxystearate	ALS	Inverse variance weighted (multiplicative random effects)	5e-06	10	-0.0130866	0.1143	0.241687	0.0649932	0.0786376	23.3581	20.859	30.6021	0.961368	0.986999	1.12109	1.2734	Meta-analysis	0.576825
Heptenedioate (C7:1-DC) levels	PD	Inverse variance weighted (multiplicative random effects)	5e-06	8	-0.275459	-0.144945	-0.0144302	0.066589	0.0295026	21.5333	20.884	22.1873	0.957738	0.759224	0.86507	0.985673	Chen et al.	0.57721
sphingomyelin (d18:1/24:1, d18:2/24:0)*	PD	Inverse variance weighted (multiplicative random effects)	5e-08	5	-0.276429	-0.145162	-0.0138948	0.066973	0.0301991	39.2724	32.682	53.8628	0.975722	0.758487	0.864882	0.986201	Meta-analysis	0.57721
1-palmitoyl-GPE (16:0)	PD	Inverse variance weighted (multiplicative random effects)	5e-08	7	0.00526751	0.0550831	0.104899	0.0254161	0.0302157	114.063	40.332	278.212	0.990144	1.00528	1.05663	1.1106	Meta-analysis	0.57721
Glutamate to 5-oxoproline ratio	ANX	Inverse variance weighted (multiplicative random effects)	5e-06	11	-0.000523599	0.04187	0.0842636	0.0216294	0.0528932	33.5937	20.9002	121.01	0.971558	0.999477	1.04276	1.08792	Chen et al.	0.57738
3-hydroxyhexanoate	DEP	Inverse variance weighted (multiplicative random effects)	5e-06	15	-0.0548786	-0.0247353	0.00540797	0.0153792	0.107757	30.4472	20.9295	91.5427	0.966511	0.9466	0.975568	1.00542	Meta-analysis	0.577562
(R)-3-hydroxybutyrylcarnitine levels	DEP	Inverse variance weighted (multiplicative random effects)	5e-06	9	-0.0511766	-0.0230475	0.00508164	0.0143516	0.108292	25.9491	21.2956	38.4563	0.961888	0.950111	0.977216	1.00509	Chen et al.	0.577562
Sphingomyelin (d18:1/20:2, d18:2/20:1, d16:1/22:2) levels	DEP	Inverse variance weighted (multiplicative random effects)	5e-06	14	-0.00571123	0.0258686	0.0574484	0.0161122	0.108377	38.5978	21.084	160.278	0.975555	0.994305	1.02621	1.05913	Chen et al.	0.577562
gamma-glutamylglutamate	BP	Inverse variance weighted (multiplicative random effects)	5e-06	16	-0.182027	-0.0769541	0.0281183	0.0536084	0.151148	27.0924	16.1452	73.8671	0.965362	0.833579	0.925932	1.02852	Meta-analysis	0.577667
3-methoxycatechol sulfate (1)	BP	Inverse variance weighted (multiplicative random effects)	5e-06	8	-0.0259482	0.0708178	0.167584	0.0493704	0.151453	22.9778	20.9016	27.4721	0.95717	0.974386	1.07339	1.18244	Meta-analysis	0.577667
4-cholesten-3-one levels	DEP	Inverse variance weighted (multiplicative random effects)	5e-06	14	-0.00654063	0.0293673	0.0652752	0.0183204	0.108938	24.8589	21.1505	43.8603	0.950846	0.993481	1.0298	1.06745	Chen et al.	0.578174
Aspartate to glutamate ratio	MS	Inverse variance weighted (multiplicative random effects)	5e-06	10	-0.250959	-0.119368	0.0122237	0.0671385	0.0754148	28.1787	20.9195	69.5051	0.96231	0.778054	0.887481	1.0123	Chen et al.	0.579182
Choline phosphate to choline ratio	MS	Inverse variance weighted (multiplicative random effects)	5e-06	12	-0.184657	-0.0877347	0.00918726	0.04945	0.0760282	27.9105	20.8614	59.599	0.958199	0.83139	0.916004	1.00923	Chen et al.	0.579182
Methionine to phosphate ratio	MS	Inverse variance weighted (multiplicative random effects)	5e-06	6	-0.0205488	0.195562	0.411673	0.110261	0.0761236	23.9923	21.5692	26.0681	0.965253	0.979661	1.21599	1.50934	Chen et al.	0.579182
Phosphate to N-acetylneuraminate ratio	PD	Inverse variance weighted (multiplicative random effects)	5e-06	17	0.0117022	0.126333	0.240963	0.0584849	0.0307657	24.9265	20.8585	58.2556	0.96191	1.01177	1.13466	1.27247	Chen et al.	0.579198
3-ethylcatechol sulfate (1) levels	ALS	Inverse variance weighted (multiplicative random effects)	5e-06	13	-0.0074755	0.0636739	0.134823	0.0363007	0.0794189	23.1939	21.5118	25.5258	0.958642	0.992552	1.06574	1.14433	Chen et al.	0.579265
N-acetylglutamine	ALS	Inverse variance weighted (multiplicative random effects)	5e-06	12	-0.00393827	0.0327619	0.069462	0.0187246	0.0801747	140.216	21.3872	1351.21	0.992787	0.996069	1.0333	1.07193	Hysi et al.	0.581492
homocitrulline	ANX	Inverse variance weighted (multiplicative random effects)	5e-06	13	-0.147602	-0.0731855	0.00123088	0.0379676	0.0539073	27.9148	21.3867	61.9018	0.951075	0.862774	0.929428	1.00123	Meta-analysis	0.582442
N-acetylneuraminate	ANX	Inverse variance weighted (multiplicative random effects)	5e-06	20	-0.000831619	0.0454821	0.0917959	0.0236295	0.0542537	33.5895	20.8633	168.474	0.971255	0.999169	1.04653	1.09614	Meta-analysis	0.582442
N-formylphenylalanine levels	SCZ	Inverse variance weighted (multiplicative random effects)	5e-06	14	-0.00330331	0.0320504	0.0674041	0.0180376	0.0755904	23.2852	21.1331	26.5306	0.957593	0.996702	1.03257	1.06973	Chen et al.	0.583564
1-margaroyl-2-arachidonoyl-GPC (17:0/20:4)*	SCZ	Inverse variance weighted (multiplicative random effects)	5e-06	13	-0.0882343	-0.0419214	0.00439153	0.023629	0.0760388	130.671	20.8666	1411.58	0.992283	0.915546	0.958945	1.0044	Hysi et al.	0.583564
alanine	MS	Inverse variance weighted (multiplicative random effects)	5e-06	7	-0.0160452	0.145347	0.30674	0.082343	0.0775398	24.042	21.9579	29.0626	0.964332	0.984083	1.15644	1.35899	Meta-analysis	0.586424
1-stearoyl-2-linoleoyl-GPI (18:0/18:2)	BP	Inverse variance weighted (multiplicative random effects)	5e-08	7	-0.0421625	0.112057	0.266276	0.0786833	0.154403	144.064	29.9209	366.814	0.993706	0.958714	1.11858	1.3051	Meta-analysis	0.587186
3-(3-hydroxyphenyl)propionate levels	MS	Inverse variance weighted (multiplicative random effects)	5e-06	14	-0.010362	0.0908843	0.192131	0.0516563	0.0785088	22.4048	21.0335	28.074	0.953003	0.989691	1.09514	1.21183	Chen et al.	0.587369
4-cholesten-3-one levels	MS	Inverse variance weighted (multiplicative random effects)	5e-06	14	-0.179015	-0.0846673	0.00968038	0.0481366	0.0785949	24.5978	19.4471	43.8603	0.950326	0.836093	0.918818	1.00973	Chen et al.	0.587369
Cholate to phosphate ratio	BP	Inverse variance weighted (multiplicative random effects)	5e-06	6	-0.0272395	0.0718841	0.171008	0.0505732	0.155205	22.6671	21.1623	24.9608	0.961681	0.973128	1.07453	1.1865	Chen et al.	0.588504
1,2-dipalmitoyl-GPC (16:0/16:0)	SCZ	Inverse variance weighted (multiplicative random effects)	5e-08	5	-0.214979	-0.101845	0.0112888	0.0577213	0.0776604	100.36	33.1497	306.25	0.991897	0.806559	0.90317	1.01135	Meta-analysis	0.589225
1-palmitoyl-2-linoleoyl-GPI (16:0/18:2)	SCZ	Inverse variance weighted (multiplicative random effects)	5e-06	23	-0.00789091	0.0710372	0.149965	0.0402695	0.077724	48.5365	21.0177	329.258	0.980264	0.99214	1.07362	1.16179	Meta-analysis	0.589225
Aspartate to citrulline ratio	SCZ	Inverse variance weighted (multiplicative random effects)	5e-06	6	-0.124574	-0.0589663	0.00664161	0.0334734	0.0781394	34.7961	20.9253	90.4654	0.942663	0.882873	0.942739	1.00666	Chen et al.	0.589225
Campesterol levels	SCZ	Inverse variance weighted (multiplicative random effects)	5e-06	14	-0.0813906	-0.0384849	0.00442091	0.0218907	0.0787397	48.7801	20.8669	347.163	0.980524	0.921834	0.962246	1.00443	Chen et al.	0.590024
1-palmityl-2-linoleoyl-GPC (O-16:0/18:2)*	SCZ	Inverse variance weighted (multiplicative random effects)	5e-06	14	-0.00887603	0.0752683	0.159413	0.0429308	0.0795595	25.9074	20.8814	61.1569	0.964155	0.991163	1.07817	1.17282	Hysi et al.	0.590024
Cis 3,4-methyleneheptanoate levels	SCZ	Inverse variance weighted (multiplicative random effects)	5e-06	16	-0.113766	-0.0536951	0.00637585	0.0306484	0.0797793	24.704	21.139	51.0663	0.959944	0.892467	0.947721	1.0064	Chen et al.	0.590024
Phosphate to proline ratio	SCZ	Inverse variance weighted (multiplicative random effects)	5e-06	15	-0.00392302	0.0327158	0.0693546	0.0186933	0.0800946	39.2636	20.9184	267.302	0.976081	0.996085	1.03326	1.07182	Chen et al.	0.590024
Cholesterol to linoleoyl-arachidonoyl-glycerol (18:2 to 20:4) [2] ratio	SCZ	Inverse variance weighted (multiplicative random effects)	5e-06	16	-0.00521568	0.0429315	0.0910788	0.0245649	0.0805199	43.868	20.8509	301.27	0.978563	0.994798	1.04387	1.09536	Chen et al.	0.590024
Retinol (Vitamin A) to linoleoyl-arachidonoyl-glycerol (18:2 to 20:4) [2] ratio	DEP	Inverse variance weighted (multiplicative random effects)	5e-06	13	-0.0052358	0.0224992	0.0502342	0.0141505	0.111837	55.7578	21.2104	353.949	0.983439	0.994778	1.02275	1.05152	Chen et al.	0.591063
1-(1-enyl-palmitoyl)-2-docosahexaenoyl-GPC (P-16:0/22:6)*	DEP	Inverse variance weighted (multiplicative random effects)	5e-06	16	-0.0793176	-0.0355011	0.00831549	0.0223554	0.112279	25.1411	10.105	56.533	0.941279	0.923746	0.965122	1.00835	Hysi et al.	0.591063
2-butenoylglycine levels	BP	Inverse variance weighted (multiplicative random effects)	5e-06	14	-0.120624	-0.0505856	0.0194533	0.0357341	0.15689	41.069	20.8446	210.225	0.975893	0.886367	0.950673	1.01964	Chen et al.	0.591838
Glucuronate to androsterone glucuronide ratio	BP	Inverse variance weighted (multiplicative random effects)	5e-06	13	-0.0107872	0.0280239	0.0668351	0.0198016	0.157	97.4872	20.9605	893.972	0.99043	0.989271	1.02842	1.06912	Chen et al.	0.591838
gentisate	PD	Inverse variance weighted (multiplicative random effects)	5e-06	6	0.0173225	0.200965	0.384607	0.093695	0.0319623	23.3809	21.5881	25.2295	0.963082	1.01747	1.22258	1.46904	Meta-analysis	0.593128
palmitoyl-linoleoyl-glycerol (16:0/18:2) [1]*	AD	Inverse variance weighted (multiplicative random effects)	5e-06	12	-0.162196	-0.0808321	0.000531653	0.0415121	0.0515116	25.9053	21.3248	36.2636	0.964594	0.850275	0.922349	1.00053	Hysi et al.	0.593304
Phosphate to EDTA ratio	ALS	Inverse variance weighted (multiplicative random effects)	5e-06	11	-0.161111	-0.0757046	0.00970218	0.0435749	0.0823264	22.981	20.5422	28.4885	0.957964	0.851197	0.92709	1.00975	Chen et al.	0.593762
O-sulfo-L-tyrosine	SCZ	Inverse variance weighted (multiplicative random effects)	5e-08	5	-0.201489	-0.0947981	0.0118931	0.0544343	0.0815935	80.2988	33.7631	211.584	0.989591	0.817512	0.909557	1.01196	Meta-analysis	0.593803
Picolinate levels	SCZ	Inverse variance weighted (multiplicative random effects)	5e-06	16	-0.00808096	0.0632954	0.134672	0.0364165	0.0821938	35.0611	21.309	107.833	0.973261	0.991952	1.06534	1.14416	Chen et al.	0.593803
15-methylpalmitate	SCZ	Inverse variance weighted (multiplicative random effects)	5e-06	6	-0.185795	-0.087256	0.0112835	0.0502752	0.0826408	22.487	20.8807	24.4031	0.96055	0.830443	0.916442	1.01135	Hysi et al.	0.593803
Tryptophan to pyruvate ratio	SCZ	Inverse variance weighted (multiplicative random effects)	5e-06	14	-0.00971354	0.0745155	0.158745	0.042974	0.0829239	22.5003	20.9128	25.1721	0.95538	0.990333	1.07736	1.17204	Chen et al.	0.593803
Choline phosphate to phosphoethanolamine ratio	SCZ	Inverse variance weighted (multiplicative random effects)	5e-06	12	-0.00786514	0.0596624	0.12719	0.0344528	0.0833247	25.0898	21.0697	37.4405	0.953095	0.992166	1.06148	1.13563	Chen et al.	0.593803
sphingomyelin (d18:1/20:1, d18:2/20:0)*	SCZ	Inverse variance weighted (multiplicative random effects)	5e-08	9	-0.159965	-0.0749312	0.0101024	0.0433845	0.0841421	89.6806	30.5256	312.111	0.990018	0.852174	0.927807	1.01015	Meta-analysis	0.595609
arachidonoylcholine	SCZ	Inverse variance weighted (multiplicative random effects)	5e-06	8	-0.282781	-0.132381	0.0180195	0.0767347	0.0844966	61.6017	20.9592	337.721	0.983327	0.753685	0.876008	1.01818	Meta-analysis	0.595609
Sphingadienine levels	PD	Inverse variance weighted (multiplicative random effects)	5e-06	11	-0.228597	-0.119241	-0.00988447	0.055794	0.032585	23.2145	16.3512	40.4875	0.954982	0.795649	0.887594	0.990164	Chen et al.	0.596168
Phosphate to fructose ratio	SCZ	Inverse variance weighted (multiplicative random effects)	5e-06	8	-0.145947	-0.0681345	0.00967818	0.0397003	0.0861219	23.2149	21.1005	26.3725	0.962016	0.864203	0.934135	1.00973	Chen et al.	0.596741
tyrosine	SCZ	Inverse variance weighted (multiplicative random effects)	5e-06	19	-0.0108589	0.0761175	0.163094	0.0443757	0.0862908	33.5719	21.2768	153.038	0.970218	0.9892	1.07909	1.17715	Meta-analysis	0.596741
linoleoyl-linoleoyl-glycerol (18:2/18:2) [1]*	SCZ	Inverse variance weighted (multiplicative random effects)	5e-06	20	-0.00721193	0.0499543	0.10712	0.0291664	0.0867619	25.9695	20.9736	51.8055	0.962152	0.992814	1.05122	1.11307	Hysi et al.	0.596741
beta-citrylglutamate	SCZ	Inverse variance weighted (multiplicative random effects)	5e-06	18	-0.0685356	-0.0319496	0.00463647	0.0186664	0.086968	94.7227	21.0425	873.814	0.990029	0.93376	0.968555	1.00465	Meta-analysis	0.596741
oleoyl-linoleoyl-glycerol (18:1/18:2) [1]	SCZ	Inverse variance weighted (multiplicative random effects)	5e-08	6	-0.0137652	0.0943554	0.202476	0.0551636	0.0871798	48.0467	30.0051	65.1275	0.982656	0.986329	1.09895	1.22443	Hysi et al.	0.596741
2,2'-Methylenebis(6-tert-butyl-p-cresol) levels	SCZ	Inverse variance weighted (multiplicative random effects)	5e-06	11	-0.143617	-0.0668852	0.00984636	0.0391487	0.0875457	23.7814	21.0353	30.365	0.959837	0.86622	0.935303	1.00989	Chen et al.	0.596741
palmitate (16:0)	SCZ	Inverse variance weighted (multiplicative random effects)	5e-06	10	-0.0171133	0.113127	0.243367	0.066449	0.0886692	21.9402	20.9453	23.674	0.952955	0.983032	1.11977	1.27554	Meta-analysis	0.596741
glycocholate	SCZ	Inverse variance weighted (multiplicative random effects)	5e-06	9	-0.0126	0.0832878	0.179176	0.0489224	0.0886714	22.8804	20.9349	27.3282	0.950277	0.987479	1.08685	1.19623	Meta-analysis	0.596741
2-o-methylascorbic acid levels	SCZ	Inverse variance weighted (multiplicative random effects)	5e-06	15	-0.111297	-0.0517241	0.00784864	0.0303943	0.0887981	25.0989	21.0839	54.9564	0.960407	0.894673	0.949591	1.00788	Chen et al.	0.596741
Ceramide (d18:1/16:0) levels	MS	Inverse variance weighted (multiplicative random effects)	5e-06	14	-0.252524	-0.119021	0.0144826	0.068114	0.080572	23.2819	20.8623	34.0018	0.959781	0.776838	0.887789	1.01459	Chen et al.	0.598603
1-palmitoyl-2-linoleoyl-GPC (16:0/18:2)	DEP	Inverse variance weighted (multiplicative random effects)	5e-08	6	-0.00958479	0.0397136	0.089012	0.0251522	0.114352	133.178	31.2163	517.87	0.992149	0.990461	1.04051	1.09309	Meta-analysis	0.598671
sarcosine	DEP	Inverse variance weighted (multiplicative random effects)	5e-06	18	-0.00471391	0.0194497	0.0436134	0.0123284	0.114649	29.1441	20.7588	121.931	0.967276	0.995297	1.01964	1.04458	Meta-analysis	0.598671
Alpha-ketoglutarate to succinate ratio	DEP	Inverse variance weighted (multiplicative random effects)	5e-06	9	-0.00548529	0.022407	0.0502993	0.0142308	0.115361	23.9952	21.0632	34.0502	0.962647	0.99453	1.02266	1.05159	Chen et al.	0.599277
N-acetyltyrosine levels	DEP	Inverse variance weighted (multiplicative random effects)	5e-06	21	-0.00251562	0.010229	0.0229736	0.00650235	0.115691	90.4166	20.8798	1187.53	0.988969	0.997488	1.01028	1.02324	Chen et al.	0.599277
nicotinamide	SCZ	Inverse variance weighted (multiplicative random effects)	5e-06	11	-0.261669	-0.121437	0.0187958	0.0715471	0.0896409	23.3133	20.9635	30.6687	0.957781	0.769766	0.885647	1.01897	Meta-analysis	0.5993
1-stearoyl-2-oleoyl-GPE (18:0/18:1)	BP	Inverse variance weighted (multiplicative random effects)	5e-08	7	-0.0423833	0.107215	0.256813	0.0763256	0.160109	133.211	35.8979	327.311	0.993552	0.958502	1.11317	1.2928	Meta-analysis	0.601806
1-methylxanthine	BP	Inverse variance weighted (multiplicative random effects)	5e-06	15	-0.0144246	0.0360613	0.0865473	0.0257581	0.161514	73.1679	21.3329	678.15	0.983454	0.985679	1.03672	1.0904	Meta-analysis	0.602432
docosadioate	BP	Inverse variance weighted (multiplicative random effects)	5e-06	10	-0.205261	-0.0855091	0.0342426	0.0610978	0.16165	24.7406	21.2188	36.7834	0.961594	0.814435	0.918045	1.03484	Meta-analysis	0.602432
3-hydroxyoctanoate	BP	Inverse variance weighted (multiplicative random effects)	5e-06	14	-0.151229	-0.0629979	0.0252329	0.0450157	0.161674	30.9048	20.9393	124.001	0.969723	0.859651	0.938945	1.02555	Meta-analysis	0.602432
sphingomyelin (d18:1/22:1, d18:2/22:0, d16:1/24:1)*	MS	Inverse variance weighted (multiplicative random effects)	5e-08	7	-0.244142	-0.114859	0.0144251	0.0659611	0.0816294	81.2154	32.3722	282.289	0.989435	0.783376	0.891492	1.01453	Meta-analysis	0.602912
citrulline	AD	Inverse variance weighted (multiplicative random effects)	5e-06	17	-0.225243	-0.111852	0.00153943	0.0578526	0.0531881	34.0691	20.8041	107.217	0.97146	0.798322	0.894177	1.00154	Meta-analysis	0.603023
1-(1-enyl-palmitoyl)-2-oleoyl-GPC (P-16:0/18:1)*	AD	Inverse variance weighted (multiplicative random effects)	5e-08	8	-0.000803712	0.0529979	0.106799	0.0274498	0.0535176	64.6172	31.0408	122.05	0.983886	0.999197	1.05443	1.11271	Meta-analysis	0.603023
sphingomyelin (d18:1/15:0, d16:1/17:0)*	AD	Inverse variance weighted (multiplicative random effects)	5e-06	19	-0.121069	-0.0599743	0.0011206	0.0311709	0.0543483	38.8124	20.9811	327.914	0.97549	0.885973	0.941789	1.00112	Hysi et al.	0.603023
N-oleoylserine levels	AD	Inverse variance weighted (multiplicative random effects)	5e-06	12	-0.083098	-0.0411291	0.000839819	0.0214127	0.0547595	38.6776	21.4497	140.955	0.974083	0.920261	0.959705	1.00084	Chen et al.	0.603023
N-acetylproline levels	AD	Inverse variance weighted (multiplicative random effects)	5e-06	9	-0.163282	-0.0808072	0.00166715	0.0420788	0.0548099	23.9181	20.8403	38.6002	0.962564	0.849352	0.922371	1.00167	Chen et al.	0.603023
1-stearoyl-2-arachidonoyl-GPC (18:0/20:4)	AD	Inverse variance weighted (multiplicative random effects)	5e-08	9	-0.00036599	0.0165571	0.0334802	0.00863423	0.0551603	395.667	29.8931	3154.51	0.997338	0.999634	1.01669	1.03405	Meta-analysis	0.603023
tricosanoyl sphingomyelin (d18:1/23:0)*	ALS	Inverse variance weighted (multiplicative random effects)	5e-06	25	-0.013062	0.0965093	0.206081	0.0559037	0.0842847	29.2364	20.9962	128.444	0.965843	0.987023	1.10132	1.22885	Meta-analysis	0.603134
Cystathionine levels	ALS	Inverse variance weighted (multiplicative random effects)	5e-06	16	-0.162888	-0.0761997	0.0104881	0.0442285	0.0849129	27.4152	20.8384	85.9539	0.961543	0.849687	0.926631	1.01054	Chen et al.	0.603134
Glutamate to kynurenine ratio	ALS	Inverse variance weighted (multiplicative random effects)	5e-06	17	-0.126055	-0.0589577	0.00813958	0.0342333	0.0850275	24.0147	20.9997	38.6629	0.96072	0.881566	0.942747	1.00817	Chen et al.	0.603134
Adenosine 5'-monophosphate (AMP) to cysteine ratio	ANX	Inverse variance weighted (multiplicative random effects)	5e-06	17	-0.0809417	-0.0398914	0.00115902	0.0209441	0.0568241	22.0612	20.8646	28.111	0.95678	0.922247	0.960894	1.00116	Chen et al.	0.603476
5-hydroxyhexanoate levels	ANX	Inverse variance weighted (multiplicative random effects)	5e-06	10	-0.00115497	0.0380252	0.0772054	0.0199899	0.0571421	22.2277	20.878	24.2532	0.957814	0.998846	1.03876	1.08026	Chen et al.	0.603476
4-hydroxyhippurate	ANX	Inverse variance weighted (multiplicative random effects)	5e-06	8	-0.00154708	0.0433245	0.088196	0.0228937	0.0584346	23.81	20.9126	35.1042	0.957897	0.998454	1.04428	1.0922	Meta-analysis	0.603483
4-hydroxyglutamate levels	ANX	Inverse variance weighted (multiplicative random effects)	5e-06	17	-0.00130252	0.0363099	0.0739222	0.01919	0.0584743	24.2704	17.0224	57.5506	0.960834	0.998698	1.03698	1.07672	Chen et al.	0.603483
1-(1-enyl-stearoyl)-2-linoleoyl-GPE (P-18:0/18:2)*	ANX	Inverse variance weighted (multiplicative random effects)	5e-06	13	-0.00239237	0.0637837	0.12996	0.0337633	0.0588727	43.5935	20.874	184.06	0.978596	0.99761	1.06586	1.13878	Meta-analysis	0.603483
Cortisone to 4-cholesten-3-one ratio	ANX	Inverse variance weighted (multiplicative random effects)	5e-06	13	-0.00203415	0.0534832	0.109001	0.0283252	0.059001	23.2614	20.9299	28.2339	0.959986	0.997968	1.05494	1.11516	Chen et al.	0.603483
Serine to pyruvate ratio	ANX	Inverse variance weighted (multiplicative random effects)	5e-06	13	-0.0433377	-0.0212405	0.000856643	0.0112741	0.0595627	28.7498	20.9467	57.3643	0.951502	0.957588	0.978983	1.00086	Chen et al.	0.603727
3-hydroxyoleoylcarnitine levels	ANX	Inverse variance weighted (multiplicative random effects)	5e-06	17	-0.0751609	-0.0368013	0.00155838	0.0195712	0.0600572	25.0488	21.1313	58.4264	0.962105	0.927594	0.963868	1.00156	Chen et al.	0.603727
Acetoacetate levels	ANX	Inverse variance weighted (multiplicative random effects)	5e-06	11	-0.0779767	-0.0381525	0.00167175	0.0203185	0.0604191	23.3716	21.6066	27.7974	0.961031	0.924986	0.962566	1.00167	Chen et al.	0.603727
Ascorbic acid 3-sulfate levels	BP	Inverse variance weighted (multiplicative random effects)	5e-06	12	-0.15027	-0.0625068	0.0252567	0.0447773	0.16273	24.7838	21.1683	32.8206	0.957699	0.860475	0.939407	1.02558	Chen et al.	0.604626
1-palmityl-2-oleoyl-GPC (O-16:0/18:1)*	ALS	Inverse variance weighted (multiplicative random effects)	5e-06	11	-0.167811	-0.0783962	0.0110184	0.0456197	0.0857104	26.3824	11.6354	70.8507	0.95726	0.845514	0.924598	1.01108	Hysi et al.	0.604632
2-linoleoyl-GPC (18:2)*	ALS	Inverse variance weighted (multiplicative random effects)	5e-06	12	-0.00913828	0.0642459	0.13763	0.0374409	0.0861752	23.8871	21.0373	37.0557	0.954476	0.990903	1.06635	1.14755	Hysi et al.	0.604632
Adenosine 5'-monophosphate (AMP) to arginine ratio	MS	Inverse variance weighted (multiplicative random effects)	5e-06	6	-0.0165115	0.126004	0.26852	0.072712	0.0831101	22.9549	21.0908	24.6318	0.960319	0.983624	1.13429	1.30803	Chen et al.	0.604926
piperine	MS	Inverse variance weighted (multiplicative random effects)	5e-06	8	-0.235593	-0.110536	0.0145207	0.0638044	0.083199	27.6792	20.7967	42.5331	0.968342	0.790102	0.895354	1.01463	Meta-analysis	0.604926
17alpha-hydroxypregnanolone glucuronide levels	MS	Inverse variance weighted (multiplicative random effects)	5e-06	15	-0.0121094	0.0915073	0.195124	0.0528656	0.0834623	58.9866	20.9624	548.797	0.984175	0.987964	1.09582	1.21546	Chen et al.	0.604926
Inosine to EDTA ratio	MS	Inverse variance weighted (multiplicative random effects)	5e-06	16	-0.0168498	0.124798	0.266445	0.0722692	0.0841953	22.9955	20.8567	27.7836	0.958048	0.983291	1.13292	1.30532	Chen et al.	0.604926
docosadienoate (22:2n6)	MS	Inverse variance weighted (multiplicative random effects)	5e-06	5	-0.0340283	0.251337	0.536703	0.145595	0.0842969	22.5292	21.2158	23.6034	0.885378	0.966544	1.28574	1.71036	Meta-analysis	0.604926
Pentadecanoate (15:0) levels	DEP	Inverse variance weighted (multiplicative random effects)	5e-06	9	-0.00591208	0.0234891	0.0528903	0.0150006	0.117377	23.0592	21.0973	27.3604	0.954752	0.994105	1.02377	1.05431	Chen et al.	0.605592
Beta-alanine levels	BP	Inverse variance weighted (multiplicative random effects)	5e-06	9	-0.0268218	0.0659592	0.15874	0.0473372	0.163502	37.5639	20.8944	154.965	0.976239	0.973535	1.06818	1.17203	Chen et al.	0.605754
1-arachidonoyl-GPE (20:4n6)*	MS	Inverse variance weighted (multiplicative random effects)	5e-08	6	-0.00451503	0.032809	0.0701329	0.0190428	0.0849063	244.417	37.0724	921.751	0.996463	0.995495	1.03335	1.07265	Meta-analysis	0.605857
Bilirubin degradation product, C17H20N2O5 (2) levels	BP	Inverse variance weighted (multiplicative random effects)	5e-06	13	-0.0104814	0.0255967	0.0616748	0.0184072	0.164353	69.0638	20.9374	630.361	0.980025	0.989573	1.02593	1.06362	Chen et al.	0.606258
Creatine to carnitine ratio	BP	Inverse variance weighted (multiplicative random effects)	5e-06	15	-0.0964377	-0.0400119	0.016414	0.0287887	0.164576	38.2981	21.442	174.087	0.968398	0.908066	0.960778	1.01655	Chen et al.	0.606258
Ethylparaben sulfate levels	DEP	Inverse variance weighted (multiplicative random effects)	5e-06	10	-0.00467767	0.0180847	0.040847	0.0116134	0.119418	22.4712	21.0455	24.0628	0.944432	0.995333	1.01825	1.04169	Chen et al.	0.606553
Adenosine 5'-monophosphate (AMP) to tryptophan ratio	DEP	Inverse variance weighted (multiplicative random effects)	5e-06	17	-0.00455374	0.0174669	0.0394875	0.011235	0.120022	22.4544	21.0485	25.0983	0.957598	0.995457	1.01762	1.04028	Chen et al.	0.606553
Cortisol to 4-cholesten-3-one ratio	DEP	Inverse variance weighted (multiplicative random effects)	5e-06	10	-0.0040772	0.0156041	0.0352854	0.0100415	0.120193	23.4656	21.3762	26.9505	0.961545	0.995931	1.01573	1.03592	Chen et al.	0.606553
1-linoleoyl-GPC (18:2)	DEP	Inverse variance weighted (multiplicative random effects)	5e-06	15	-0.0106792	0.0408013	0.0922819	0.0262656	0.120324	32.188	20.8885	101.778	0.969782	0.989378	1.04165	1.09667	Meta-analysis	0.606553
ribitol	DEP	Inverse variance weighted (multiplicative random effects)	5e-06	16	-0.00323777	0.0123625	0.0279628	0.00795933	0.120373	61.2714	20.9778	560.774	0.98324	0.996767	1.01244	1.02836	Meta-analysis	0.606553
ornithine	DEP	Inverse variance weighted (multiplicative random effects)	5e-08	6	-0.0699172	-0.0308929	0.00813146	0.0199104	0.120759	46.3446	30.9625	104.236	0.981787	0.932471	0.969579	1.00816	Meta-analysis	0.606553
N-acetylleucine	DEP	Inverse variance weighted (multiplicative random effects)	5e-06	10	-0.00453137	0.0171804	0.0388921	0.0110774	0.120917	150.069	20.9668	1211.98	0.993692	0.995479	1.01733	1.03966	Meta-analysis	0.606553
1-stearoyl-2-dihomo-linolenoyl-GPC (18:0/20:3n3 or 6)*	DEP	Inverse variance weighted (multiplicative random effects)	5e-06	19	-0.00481143	0.0181501	0.0411117	0.0117151	0.121311	38.0552	20.8911	182.91	0.973575	0.9952	1.01832	1.04197	Hysi et al.	0.606553
Carnitine to ergothioneine ratio	ALS	Inverse variance weighted (multiplicative random effects)	5e-06	14	-0.0965247	-0.0449344	0.00665581	0.0263216	0.087797	40.6648	20.8466	139.537	0.972155	0.907987	0.95606	1.00668	Chen et al.	0.606859
Carnitine C14:1 levels	ALS	Inverse variance weighted (multiplicative random effects)	5e-06	15	-0.147733	-0.0687728	0.0101877	0.0402859	0.0878005	23.5238	21.2331	29.3278	0.959975	0.862661	0.933539	1.01024	Chen et al.	0.606859
p-cresol sulfate	ALS	Inverse variance weighted (multiplicative random effects)	5e-06	11	-0.0186523	0.124973	0.268599	0.0732784	0.0881086	23.5706	20.9482	30.8538	0.959823	0.981521	1.13312	1.30813	Meta-analysis	0.606859
iminodiacetate (IDA)	ALS	Inverse variance weighted (multiplicative random effects)	5e-06	11	-0.237926	-0.110653	0.0166206	0.0649354	0.0883729	23.1896	21.0125	26.7002	0.957981	0.788261	0.89525	1.01676	Meta-analysis	0.606859
Cytosine levels	ALS	Inverse variance weighted (multiplicative random effects)	5e-06	7	-0.019799	0.129992	0.279783	0.0764241	0.0889556	21.987	21.0653	22.9859	0.960981	0.980396	1.13882	1.32284	Chen et al.	0.607628
Adenosine 5'-monophosphate (AMP) to urate ratio	MS	Inverse variance weighted (multiplicative random effects)	5e-06	15	-0.191338	-0.089347	0.0126442	0.0520363	0.085977	24.6269	21.1305	50.8853	0.960225	0.825853	0.914528	1.01272	Chen et al.	0.607745
tryptophan	MS	Inverse variance weighted (multiplicative random effects)	5e-06	5	-0.58909	-0.274939	0.039213	0.160281	0.0862812	43.4071	20.898	76.5026	0.981045	0.554832	0.759619	1.03999	Meta-analysis	0.607745
1-stearoyl-GPI (18:0)	MS	Inverse variance weighted (multiplicative random effects)	5e-06	14	-0.436735	-0.203556	0.0296229	0.118969	0.0870806	25.6963	17.4494	66.4082	0.96363	0.646143	0.815825	1.03007	Meta-analysis	0.607745
Tyramine O-sulfate levels	MS	Inverse variance weighted (multiplicative random effects)	5e-06	8	-0.0278216	0.188784	0.405389	0.110513	0.08759	22.9564	21.637	24.1228	0.960128	0.972562	1.20778	1.49989	Chen et al.	0.607745
S-methylcysteine sulfoxide levels	MS	Inverse variance weighted (multiplicative random effects)	5e-06	7	-0.0220054	0.147892	0.317789	0.0866823	0.0879826	22.1897	20.918	24.5257	0.943589	0.978235	1.15939	1.37409	Chen et al.	0.607745
glycochenodeoxycholate glucuronide (1)	MS	Inverse variance weighted (multiplicative random effects)	5e-08	7	-0.00421835	0.0282983	0.060815	0.0165901	0.0880581	599.31	36.7021	2869.39	0.996087	0.995791	1.0287	1.0627	Meta-analysis	0.607745
Glutarate (C5-DC) to salicylate ratio	SCZ	Inverse variance weighted (multiplicative random effects)	5e-06	11	-0.0059659	0.0365071	0.07898	0.0216699	0.0920481	22.1185	20.3477	26.8119	0.95877	0.994052	1.03718	1.08218	Chen et al.	0.608339
gamma-glutamylleucine	SCZ	Inverse variance weighted (multiplicative random effects)	5e-06	10	-0.196355	-0.0907143	0.0149265	0.0538984	0.092363	23.4646	20.8041	29.802	0.949015	0.82172	0.913279	1.01504	Meta-analysis	0.608339
allantoin	SCZ	Inverse variance weighted (multiplicative random effects)	5e-06	13	-0.18452	-0.0851591	0.0142017	0.0506943	0.0929852	26.767	21.5313	63.8633	0.965492	0.831503	0.918366	1.0143	Meta-analysis	0.608339
Eugenol sulfate levels	SCZ	Inverse variance weighted (multiplicative random effects)	5e-06	9	-0.152757	-0.0704475	0.0118615	0.0419944	0.0934358	25.3128	20.9139	36.5978	0.955553	0.858339	0.931977	1.01193	Chen et al.	0.608339
EDTA	SCZ	Inverse variance weighted (multiplicative random effects)	5e-06	8	-0.230637	-0.106331	0.0179751	0.0634215	0.0936252	23.7303	21.3699	26.7089	0.962858	0.794027	0.899127	1.01814	Meta-analysis	0.608339
Glucuronide of C10H18O2 (7) levels	SCZ	Inverse variance weighted (multiplicative random effects)	5e-06	10	-0.00935987	0.0548167	0.118993	0.0327432	0.0941026	23.5029	20.9443	27.8884	0.959084	0.990684	1.05635	1.12636	Chen et al.	0.608339
Glycosyl ceramide (d18:2/24:1, d18:1/24:2) levels	SCZ	Inverse variance weighted (multiplicative random effects)	5e-06	19	-0.00589808	0.034418	0.0747341	0.0205694	0.0942761	38.7573	20.876	255.283	0.973678	0.994119	1.03502	1.0776	Chen et al.	0.608339
3-hydroxyhexanoylcarnitine (1) levels	MS	Inverse variance weighted (multiplicative random effects)	5e-06	11	-0.166425	-0.0773084	0.0118077	0.0454674	0.0890738	33.2547	20.8917	94.2856	0.938215	0.846687	0.925604	1.01188	Chen et al.	0.608495
laurate (12:0)	MS	Inverse variance weighted (multiplicative random effects)	5e-06	14	-0.233975	-0.108677	0.0166209	0.0639275	0.0891303	23.1152	20.921	26.5758	0.959078	0.791382	0.89702	1.01676	Meta-analysis	0.608495
alpha-ketobutyrate	BP	Inverse variance weighted (multiplicative random effects)	5e-06	6	-0.0429116	0.10367	0.250251	0.0747865	0.165682	26.7619	21.3418	37.4313	0.962474	0.957996	1.10923	1.28435	Meta-analysis	0.6086
Adenosine 5'-diphosphate (ADP) to fructose ratio	MS	Inverse variance weighted (multiplicative random effects)	5e-06	13	-0.196756	-0.0911749	0.0144058	0.0538677	0.0905371	22.7275	20.9881	26.9025	0.953156	0.821391	0.912858	1.01451	Chen et al.	0.608634
homocitrulline	MS	Inverse variance weighted (multiplicative random effects)	5e-06	12	-0.427111	-0.197859	0.0313929	0.116965	0.0907214	28.0516	21.3867	61.9018	0.9565	0.652391	0.820486	1.03189	Meta-analysis	0.608634
Linoleoylcholine levels	MS	Inverse variance weighted (multiplicative random effects)	5e-06	13	-0.232957	-0.10787	0.0172166	0.0638199	0.0909836	22.7393	20.9805	27.8974	0.956132	0.792187	0.897744	1.01737	Chen et al.	0.608634
Alpha-ketobutyrate to 4-methyl-2-oxopentanoate ratio	MS	Inverse variance weighted (multiplicative random effects)	5e-06	6	-0.294436	-0.136295	0.0218457	0.0806841	0.0911726	21.6015	20.9525	24.0906	0.958044	0.744952	0.872585	1.02209	Chen et al.	0.608634
2s,3R-dihydroxybutyrate levels	MS	Inverse variance weighted (multiplicative random effects)	5e-06	11	-0.024638	0.152396	0.32943	0.0903236	0.0915601	30.2053	20.9323	68.6873	0.963475	0.975663	1.16462	1.39018	Chen et al.	0.608634
sphinganine-1-phosphate	AD	Inverse variance weighted (multiplicative random effects)	5e-06	15	-0.00353788	0.119209	0.241955	0.0626258	0.0569744	23.6467	20.9668	29.5511	0.959822	0.996468	1.1266	1.27374	Meta-analysis	0.608792
DHEAS levels	AD	Inverse variance weighted (multiplicative random effects)	5e-06	26	-0.123372	-0.0607416	0.0018885	0.0319541	0.0573152	27.7712	20.8372	133.321	0.964217	0.883935	0.941066	1.00189	Chen et al.	0.608792
oleate/vaccenate (18:1)	AD	Inverse variance weighted (multiplicative random effects)	5e-06	9	-0.00384995	0.121115	0.24608	0.0637576	0.0574836	22.5797	21.0508	25.5057	0.870661	0.996157	1.12875	1.279	Meta-analysis	0.608792
deoxycarnitine	AD	Inverse variance weighted (multiplicative random effects)	5e-08	7	-0.0387965	-0.0190876	0.000621245	0.0100556	0.0576673	226.4	31.0703	1096.66	0.995541	0.961946	0.981093	1.00062	Meta-analysis	0.608792
1-(1-enyl-stearoyl)-2-arachidonoyl-GPC (P-18:0/20:4)	AD	Inverse variance weighted (multiplicative random effects)	5e-06	9	-0.00114965	0.0336983	0.0685463	0.0177796	0.0580476	107.905	21.1046	755.382	0.991365	0.998851	1.03427	1.07095	Hysi et al.	0.608792
Benzoate to oleoyl-linoleoyl-glycerol (18:1 to 18:2) [2] ratio	DEP	Inverse variance weighted (multiplicative random effects)	5e-06	17	-0.0434138	-0.0191338	0.00514613	0.0123877	0.122448	28.2871	20.8509	84.8815	0.965949	0.957515	0.981048	1.00516	Chen et al.	0.609886
Mannose to S-methylcysteine ratio	AD	Inverse variance weighted (multiplicative random effects)	5e-06	9	-0.161925	-0.0795006	0.0029239	0.0420533	0.0586949	39.3831	20.8383	126.805	0.977256	0.850505	0.923577	1.00293	Chen et al.	0.610616
5alpha-pregnan-3beta,20alpha-diol disulfate	MS	Inverse variance weighted (multiplicative random effects)	5e-08	6	-0.0125165	0.0757365	0.16399	0.0450271	0.0925646	130.089	43.2295	261.173	0.992147	0.987561	1.07868	1.1782	Meta-analysis	0.61097
Campesterol levels	MS	Inverse variance weighted (multiplicative random effects)	5e-06	13	-0.0092594	0.0556498	0.120559	0.0331169	0.092879	50.9272	21.1222	347.163	0.981306	0.990783	1.05723	1.12813	Chen et al.	0.61097
Phosphate to glutamine ratio	AD	Inverse variance weighted (multiplicative random effects)	5e-06	19	-0.00276064	0.0699139	0.142588	0.0370788	0.0593561	29.9877	20.8893	114.987	0.963418	0.997243	1.07242	1.15325	Chen et al.	0.611221
Mannose to N-acetylglucosamine to N-acetylgalactosamine ratio	AD	Inverse variance weighted (multiplicative random effects)	5e-06	17	-0.0880485	-0.0431243	0.00179995	0.0229205	0.059908	42.3339	21.0056	159.27	0.974575	0.915716	0.957792	1.0018	Chen et al.	0.611221
Phenylacetylcarnitine levels	AD	Inverse variance weighted (multiplicative random effects)	5e-06	14	-0.131048	-0.0641023	0.00284387	0.0341562	0.0605538	31.963	20.9199	106.302	0.970885	0.877175	0.937909	1.00285	Chen et al.	0.611221
2'-o-methyluridine levels	AD	Inverse variance weighted (multiplicative random effects)	5e-06	11	-0.0396262	-0.0193795	0.00086719	0.0103299	0.0606483	229.843	20.8475	2298.39	0.994882	0.961149	0.980807	1.00087	Chen et al.	0.611221
Acisoga levels	BP	Inverse variance weighted (multiplicative random effects)	5e-08	6	-0.09442	-0.0390294	0.0163613	0.0282605	0.167262	80.1264	37.9444	145.451	0.98438	0.9099	0.961722	1.0165	Chen et al.	0.611928
glucuronate	BP	Inverse variance weighted (multiplicative random effects)	5e-06	13	-0.0207083	0.0491194	0.118947	0.0356264	0.167976	22.7642	20.9197	26.1637	0.959334	0.979505	1.05035	1.12631	Meta-analysis	0.611928
1-oleoyl-GPE (18:1)	BP	Inverse variance weighted (multiplicative random effects)	5e-08	6	-0.0811768	0.1925	0.466176	0.139631	0.168008	58.8758	34.2016	76.2263	0.985845	0.922031	1.21228	1.59389	Meta-analysis	0.611928
1-ribosyl-imidazoleacetate levels	BP	Inverse variance weighted (multiplicative random effects)	5e-08	5	-0.0350975	0.0828252	0.200748	0.0601646	0.168623	63.6291	30.8511	105.918	0.984974	0.965511	1.08635	1.22232	Chen et al.	0.612442
Dopamine 3-o-sulfate levels	BP	Inverse variance weighted (multiplicative random effects)	5e-06	7	-0.163882	-0.0675653	0.0287519	0.0491414	0.169158	24.7308	21.7296	31.1854	0.965306	0.848842	0.934667	1.02917	Chen et al.	0.612446
Adenosine 5'-diphosphate (ADP) to Adenosine 5'-monophosphate (AMP) ratio	BP	Inverse variance weighted (multiplicative random effects)	5e-06	14	-0.0786644	-0.0323935	0.0138774	0.0236076	0.170012	23.5772	20.9582	26.5939	0.958723	0.92435	0.968126	1.01397	Chen et al.	0.612446
Glucuronide of C10H18O2 (7) levels	BP	Inverse variance weighted (multiplicative random effects)	5e-06	10	-0.0197154	0.0458643	0.111444	0.0334591	0.17045	23.5029	20.9443	27.8884	0.959084	0.980478	1.04693	1.11789	Chen et al.	0.612446
S-methylcysteine sulfoxide levels	BP	Inverse variance weighted (multiplicative random effects)	5e-06	7	-0.0194013	0.0451093	0.10962	0.0329136	0.170519	22.1897	20.918	24.5257	0.943589	0.980786	1.04614	1.11585	Chen et al.	0.612446
5-dodecenoylcarnitine (C12:1) levels	DEP	Inverse variance weighted (multiplicative random effects)	5e-06	14	-0.0486858	-0.0214201	0.00584551	0.013911	0.123611	24.4767	20.8599	45.2767	0.960861	0.95248	0.978808	1.00586	Chen et al.	0.612671
Methyl vanillate sulfate levels	DEP	Inverse variance weighted (multiplicative random effects)	5e-06	10	-0.0278579	-0.0122406	0.0033767	0.00796802	0.124485	22.5005	21.1364	25.897	0.929447	0.972527	0.987834	1.00338	Chen et al.	0.612671
trimethylamine N-oxide	DEP	Inverse variance weighted (multiplicative random effects)	5e-06	12	-0.0804725	-0.0352623	0.00994786	0.0230664	0.126331	22.6614	20.9883	28.25	0.953559	0.92268	0.965352	1.01	Meta-analysis	0.612671
Caffeic acid sulfate levels	DEP	Inverse variance weighted (multiplicative random effects)	5e-06	15	-0.00594486	0.0210021	0.047949	0.0137484	0.126613	23.0377	20.9348	31.5762	0.955663	0.994073	1.02122	1.04912	Chen et al.	0.612671
1-eicosenoyl-GPC (20:1)*	DEP	Inverse variance weighted (multiplicative random effects)	5e-06	7	-0.0913039	-0.0399247	0.0114545	0.0262139	0.127749	23.4241	17.2538	28.2714	0.95491	0.91274	0.960862	1.01152	Hysi et al.	0.612671
11beta-hydroxyetiocholanolone glucuronide levels	DEP	Inverse variance weighted (multiplicative random effects)	5e-06	12	-0.0280163	-0.012245	0.00352629	0.00804658	0.128068	24.315	21.0091	44.4461	0.960864	0.972373	0.98783	1.00353	Chen et al.	0.612671
hippurate	DEP	Inverse variance weighted (multiplicative random effects)	5e-06	9	-0.0117243	0.040293	0.0923103	0.0265394	0.128956	23.328	21.4457	25.3717	0.96016	0.988344	1.04112	1.09671	Meta-analysis	0.612671
5-hydroxylysine	DEP	Inverse variance weighted (multiplicative random effects)	5e-08	5	-0.00168531	0.00576268	0.0132107	0.0038	0.129394	303.674	30.1258	1142.67	0.995952	0.998316	1.00578	1.0133	Meta-analysis	0.612671
oleoyl-linoleoyl-glycerol (18:1/18:2) [1]	DEP	Inverse variance weighted (multiplicative random effects)	5e-08	6	-0.00917695	0.0313732	0.0719234	0.0206889	0.129411	48.0467	30.0051	65.1275	0.982656	0.990865	1.03187	1.07457	Hysi et al.	0.612671
Alpha-ketoglutarate to proline ratio	DEP	Inverse variance weighted (multiplicative random effects)	5e-06	13	-0.00433675	0.0148229	0.0339826	0.00977535	0.129429	37.2113	21.0972	171.249	0.975106	0.995673	1.01493	1.03457	Chen et al.	0.612671
palmitoleoyl-linoleoyl-glycerol (16:1/18:2) [1]*	DEP	Inverse variance weighted (multiplicative random effects)	5e-06	17	-0.00894477	0.0305485	0.0700418	0.0201496	0.129498	27.3858	21.1172	45.6059	0.965604	0.991095	1.03102	1.07255	Hysi et al.	0.612671
1-dihomo-linolenylglycerol (20:3) levels	DEP	Inverse variance weighted (multiplicative random effects)	5e-06	13	-0.0064782	0.0218924	0.0502631	0.0144748	0.130419	24.308	21.1013	30.0393	0.961452	0.993543	1.02213	1.05155	Chen et al.	0.612671
methyl indole-3-acetate	DEP	Inverse variance weighted (multiplicative random effects)	5e-06	15	-0.00611639	0.020656	0.0474284	0.0136594	0.130478	22.6741	20.9546	27.964	0.957612	0.993902	1.02087	1.04857	Meta-analysis	0.612671
N-acetylglucosaminylasparagine levels	DEP	Inverse variance weighted (multiplicative random effects)	5e-08	5	-0.00599298	0.0202358	0.0464645	0.013382	0.130493	156.867	59.5926	511.138	0.994661	0.994025	1.02044	1.04756	Chen et al.	0.612671
Androstenediol (3beta,17beta) disulfate (1) levels	DEP	Inverse variance weighted (multiplicative random effects)	5e-06	14	-0.0262177	-0.0114143	0.00338897	0.00755271	0.130714	58.2051	20.8759	453.915	0.983008	0.974123	0.988651	1.00339	Chen et al.	0.612671
Proline to glutamate ratio	DEP	Inverse variance weighted (multiplicative random effects)	5e-06	15	-0.0447188	-0.0194672	0.00578452	0.0128835	0.130785	28.0751	20.8983	86.4477	0.966072	0.956266	0.980721	1.0058	Chen et al.	0.612671
4-androsten-3beta,17beta-diol disulfate (2)	DEP	Inverse variance weighted (multiplicative random effects)	5e-06	13	-0.00374671	0.0123882	0.0285232	0.00823211	0.132358	29.7426	20.9663	56.5469	0.966454	0.99626	1.01247	1.02893	Hysi et al.	0.612671
2-aminooctanoate	DEP	Inverse variance weighted (multiplicative random effects)	5e-08	10	-0.0422998	-0.0183575	0.00558478	0.0122155	0.132888	135.889	30.3799	913.899	0.986156	0.958582	0.98181	1.0056	Meta-analysis	0.612671
urea	DEP	Inverse variance weighted (multiplicative random effects)	5e-06	15	-0.0910612	-0.0394987	0.0120637	0.0263074	0.133244	23.7067	20.8348	28.7884	0.959845	0.912962	0.961271	1.01214	Meta-analysis	0.612671
diacylglycerol (16:1/18:2 [2], 16:0/18:3 [1])*	DEP	Inverse variance weighted (multiplicative random effects)	5e-08	5	-0.012982	0.0424309	0.0978438	0.0282719	0.133403	33.432	29.9539	38.8509	0.97607	0.987102	1.04334	1.10279	Hysi et al.	0.612671
oleoyl ethanolamide	DEP	Inverse variance weighted (multiplicative random effects)	5e-06	10	-0.0365514	-0.0158463	0.00485877	0.0105638	0.1336	79.2651	20.9668	578.958	0.986059	0.964109	0.984279	1.00487	Meta-analysis	0.612671
pseudouridine	DEP	Inverse variance weighted (multiplicative random effects)	5e-06	17	-0.0643511	-0.0278734	0.00860442	0.0186111	0.134218	30.0042	20.898	73.7929	0.96863	0.937676	0.972512	1.00864	Meta-analysis	0.612671
Arachidonoylcarnitine (C20:4) levels	DEP	Inverse variance weighted (multiplicative random effects)	5e-08	8	-0.0403555	-0.0174718	0.00541191	0.0116754	0.134532	203.508	33.6678	790.457	0.995487	0.960448	0.98268	1.00543	Chen et al.	0.612671
erucate (22:1n9)	DEP	Inverse variance weighted (multiplicative random effects)	5e-06	8	-0.122015	-0.0528198	0.0163752	0.0353036	0.134612	24.9482	21.0245	31.2094	0.948935	0.885135	0.948551	1.01651	Meta-analysis	0.612671
eicosenoate (20:1)	DEP	Inverse variance weighted (multiplicative random effects)	5e-06	9	-0.012975	0.0417513	0.0964777	0.0279216	0.134835	21.798	20.8452	22.9309	0.953391	0.987109	1.04264	1.10129	Meta-analysis	0.612671
Retinol (Vitamin A) to oleoyl-linoleoyl-glycerol (18:1 to 18:2) [2] ratio	DEP	Inverse variance weighted (multiplicative random effects)	5e-08	7	-0.0924727	-0.0399754	0.0125219	0.0267843	0.13557	49.0106	30.7203	136.846	0.98231	0.911674	0.960813	1.0126	Chen et al.	0.613491
1-linoleoyl-2-arachidonoyl-GPC (18:2/20:4n6) levels	DEP	Inverse variance weighted (multiplicative random effects)	5e-08	5	-0.0646728	-0.0279417	0.0087893	0.0187403	0.135963	116.567	36.2631	381.624	0.991857	0.937374	0.972445	1.00883	Chen et al.	0.613491
Paraxanthine to 5-acetylamino-6-formylamino-3-methyluracil ratio	ANX	Inverse variance weighted (multiplicative random effects)	5e-08	6	-0.000902343	0.0180425	0.0369873	0.00966573	0.0619512	303.352	30.2814	1043.18	0.997077	0.999098	1.01821	1.03768	Chen et al.	0.614309
Bilirubin degradation product, C16H18N2O5 (2) levels	ALS	Inverse variance weighted (multiplicative random effects)	5e-06	13	-0.00643039	0.0403095	0.0870493	0.0238469	0.0909616	93.3482	20.9735	932.746	0.988684	0.99359	1.04113	1.09095	Chen et al.	0.61515
Myristoyl dihydrosphingomyelin (d18:0/14:0) levels	ALS	Inverse variance weighted (multiplicative random effects)	5e-06	11	-0.099097	-0.0458369	0.00742317	0.0271735	0.0916373	34.2389	20.9685	146.578	0.971446	0.905655	0.955198	1.00745	Chen et al.	0.61515
5-hydroxymethyl-2-furoylcarnitine levels	ALS	Inverse variance weighted (multiplicative random effects)	5e-06	10	-0.124862	-0.0577491	0.00936368	0.0342412	0.0916923	22.9999	21.1451	28.4703	0.960865	0.882619	0.943887	1.00941	Chen et al.	0.61515
Bilirubin degradation product, C16H18N2O5 (1) levels	ALS	Inverse variance weighted (multiplicative random effects)	5e-06	10	-0.00528987	0.0324308	0.0701515	0.0192452	0.0919628	117.376	21.0071	963.117	0.992067	0.994724	1.03296	1.07267	Chen et al.	0.61515
2-myristoyl-GPC (14:0)*	DEP	Inverse variance weighted (multiplicative random effects)	5e-06	10	-0.0129683	0.040762	0.0944923	0.0274134	0.137031	22.5822	21.0016	24.0424	0.959477	0.987115	1.0416	1.0991	Hysi et al.	0.61589
N-methyl-2-pyridone-5-carboxamide levels	DEP	Inverse variance weighted (multiplicative random effects)	5e-06	9	-0.00889098	0.0278246	0.0645402	0.0187324	0.137446	23.857	20.9089	34.271	0.954581	0.991148	1.02822	1.06667	Chen et al.	0.61589
1-(1-enyl-palmitoyl)-2-arachidonoyl-GPE (P-16:0/20:4)*	MS	Inverse variance weighted (multiplicative random effects)	5e-06	21	-0.0189322	0.10786	0.234651	0.0646897	0.095447	32.3673	20.6612	145.038	0.965245	0.981246	1.11389	1.26447	Meta-analysis	0.61591
lactosyl-N-palmitoyl-sphingosine (d18:1/16:0)	MS	Inverse variance weighted (multiplicative random effects)	5e-08	9	-0.552324	-0.253861	0.0446018	0.152277	0.0954943	59.8282	29.9672	177.696	0.985028	0.575611	0.7758	1.04561	Meta-analysis	0.61591
Carotene diol (1) levels	MS	Inverse variance weighted (multiplicative random effects)	5e-06	15	-0.223968	-0.102757	0.0184551	0.0618427	0.0965971	40.5779	21.0396	258.867	0.975447	0.79934	0.902347	1.01863	Chen et al.	0.61591
gamma-glutamylglutamate	MS	Inverse variance weighted (multiplicative random effects)	5e-06	14	-0.021739	0.119868	0.261474	0.0722483	0.0970943	27.2308	16.1452	73.8671	0.965887	0.978496	1.12735	1.29884	Meta-analysis	0.61591
pipecolate	MS	Inverse variance weighted (multiplicative random effects)	5e-06	12	-0.259524	-0.118972	0.0215795	0.07171	0.0971011	27.2836	20.898	56.8069	0.966157	0.771419	0.887833	1.02181	Meta-analysis	0.61591
1-myristoyl-2-linoleoyl-GPC (14:0/18:2)*	MS	Inverse variance weighted (multiplicative random effects)	5e-06	10	-0.120488	-0.0551842	0.0101198	0.0333184	0.0976671	37.8283	21.1065	171.897	0.976206	0.886488	0.946311	1.01017	Hysi et al.	0.61591
oleoylcholine	MS	Inverse variance weighted (multiplicative random effects)	5e-06	14	-0.0316818	0.170938	0.373559	0.103378	0.0982224	22.4402	19.962	26.5579	0.958468	0.968815	1.18642	1.4529	Meta-analysis	0.61591
Adenosine 5'-monophosphate (AMP) to leucine ratio	MS	Inverse variance weighted (multiplicative random effects)	5e-06	7	-0.392734	-0.17968	0.0333733	0.108701	0.0983349	22.678	20.8884	26.9931	0.961509	0.675209	0.835537	1.03394	Chen et al.	0.61591
valine	MS	Inverse variance weighted (multiplicative random effects)	5e-06	12	-0.0268212	0.144367	0.315556	0.087341	0.0983484	27.2183	20.8899	48.5266	0.965699	0.973535	1.15531	1.37102	Meta-analysis	0.61591
Hydroxy-cmpf levels	MS	Inverse variance weighted (multiplicative random effects)	5e-06	9	-0.251086	-0.114843	0.0214001	0.0695118	0.0985065	25.5864	20.9275	51.1635	0.957829	0.777955	0.891506	1.02163	Chen et al.	0.61591
3-methyl-2-oxovalerate to 4-methyl-2-oxopentanoate ratio	AD	Inverse variance weighted (multiplicative random effects)	5e-06	8	-0.00531701	0.105386	0.216089	0.0564812	0.0620606	22.543	21.3018	24.5025	0.96047	0.994697	1.11114	1.24121	Chen et al.	0.617138
taurine	AD	Inverse variance weighted (multiplicative random effects)	5e-06	7	-0.369986	-0.180395	0.00919681	0.0967303	0.0621922	22.7925	21.2359	26.7437	0.960044	0.690744	0.834941	1.00924	Meta-analysis	0.617138
cholate	BP	Inverse variance weighted (multiplicative random effects)	5e-06	6	-0.336144	-0.137935	0.0602743	0.101127	0.172575	24.0277	20.9506	32.4093	0.94753	0.71452	0.871155	1.06213	Meta-analysis	0.617506
ornithine	BP	Inverse variance weighted (multiplicative random effects)	5e-08	6	-0.0328868	0.0749602	0.182807	0.055024	0.173097	46.3446	30.9625	104.236	0.981787	0.967648	1.07784	1.20058	Meta-analysis	0.617506
Pyridoxal levels	BP	Inverse variance weighted (multiplicative random effects)	5e-06	18	-0.0215716	0.048775	0.119122	0.0358911	0.174156	22.6037	15.5589	26.9354	0.956073	0.978659	1.04998	1.12651	Chen et al.	0.617506
1-linoleoyl-2-arachidonoyl-GPC (18:2/20:4n6) levels	BP	Inverse variance weighted (multiplicative random effects)	5e-08	5	-0.257837	-0.105524	0.0467893	0.0777107	0.174494	116.567	36.2631	381.624	0.991857	0.772721	0.899853	1.0479	Chen et al.	0.617506
Hypotaurine to taurine ratio	BP	Inverse variance weighted (multiplicative random effects)	5e-06	12	-0.043891	0.0986403	0.241172	0.0727201	0.17496	26.5667	20.8521	43.1645	0.961488	0.957058	1.10367	1.27274	Chen et al.	0.617506
Tetrahydrocortisol glucuronide levels	BP	Inverse variance weighted (multiplicative random effects)	5e-06	19	-0.0611221	-0.0249891	0.0111439	0.0184352	0.175256	29.1321	20.8793	66.9847	0.967374	0.940708	0.975321	1.01121	Chen et al.	0.617506
sphingomyelin (d18:1/17:0, d17:1/18:0, d19:1/16:0)	BP	Inverse variance weighted (multiplicative random effects)	5e-08	8	-0.297332	-0.121558	0.0542152	0.0896803	0.175271	56.6158	30.1489	181.963	0.984522	0.742798	0.88554	1.05571	Meta-analysis	0.617506
Citrate to taurocholate ratio	DEP	Inverse variance weighted (multiplicative random effects)	5e-06	9	-0.0469799	-0.020225	0.00652977	0.0136504	0.138435	24.5725	21.0274	32.6519	0.957201	0.954107	0.979978	1.00655	Chen et al.	0.617801
1-myristoyl-2-arachidonoyl-GPC (14:0/20:4)*	DEP	Inverse variance weighted (multiplicative random effects)	5e-06	18	-0.0536297	-0.0230613	0.00750715	0.0155961	0.139233	67.9337	20.5348	713.723	0.984906	0.947783	0.977203	1.00754	Meta-analysis	0.617801
1-palmitoyl-GPI (16:0)	DEP	Inverse variance weighted (multiplicative random effects)	5e-06	13	-0.0558468	-0.0240063	0.00783422	0.0162452	0.139475	25.5473	20.7936	46.5534	0.962202	0.945684	0.97628	1.00786	Meta-analysis	0.617801
Tartarate levels	DEP	Inverse variance weighted (multiplicative random effects)	5e-06	13	-0.00586993	0.0179308	0.0417316	0.0121432	0.13978	22.1573	20.8378	26.9334	0.958289	0.994147	1.01809	1.04261	Chen et al.	0.617801
Sphingadienine levels	BP	Inverse variance weighted (multiplicative random effects)	5e-06	11	-0.110825	-0.0452631	0.0202992	0.0334502	0.176007	23.2145	16.3512	40.4875	0.954982	0.895095	0.955746	1.02051	Chen et al.	0.618417
3-hydroxyhippurate	SCZ	Inverse variance weighted (multiplicative random effects)	5e-06	7	-0.0103103	0.0573191	0.124949	0.0345048	0.0966751	22.6996	20.867	24.7505	0.961035	0.989743	1.05899	1.13309	Hysi et al.	0.618741
valine	SCZ	Inverse variance weighted (multiplicative random effects)	5e-06	12	-0.232856	-0.106792	0.0192724	0.0643184	0.0968423	27.2183	20.8899	48.5266	0.965699	0.792268	0.898713	1.01946	Meta-analysis	0.618741
(2,4 or 2,5)-dimethylphenol sulfate levels	MS	Inverse variance weighted (multiplicative random effects)	5e-06	10	-0.237814	-0.108607	0.0206005	0.0659222	0.0994547	23.2102	21.0387	27.8258	0.934735	0.788349	0.897083	1.02081	Chen et al.	0.618775
N-acetyl-1-methylhistidine levels	BP	Inverse variance weighted (multiplicative random effects)	5e-08	7	-0.0171427	0.0377906	0.092724	0.0280272	0.177544	305.824	29.7179	1846.32	0.996437	0.983003	1.03851	1.09716	Chen et al.	0.619566
1-palmitoyl-2-eicosapentaenoyl-GPE (16:0/20:5)*	BP	Inverse variance weighted (multiplicative random effects)	5e-06	14	-0.0124412	0.0273809	0.067203	0.0203174	0.177769	51.8516	21.1488	305.415	0.981389	0.987636	1.02776	1.06951	Hysi et al.	0.619566
androsterone sulfate	BP	Inverse variance weighted (multiplicative random effects)	5e-08	15	-0.0134698	0.0296439	0.0727577	0.0219968	0.177772	196.654	30.4482	1700.79	0.994796	0.986621	1.03009	1.07547	Meta-analysis	0.619566
paraxanthine	BP	Inverse variance weighted (multiplicative random effects)	5e-06	12	-0.0530209	0.115815	0.284651	0.0861408	0.178792	25.3021	20.9473	58.1753	0.961995	0.94836	1.12279	1.3293	Meta-analysis	0.619784
3-hydroxydecanoylcarnitine levels	BP	Inverse variance weighted (multiplicative random effects)	5e-06	13	-0.124804	-0.0507259	0.0233521	0.0377949	0.179552	23.9043	21.013	32.0843	0.956611	0.88267	0.950539	1.02363	Chen et al.	0.619784
1-palmitoyl-2-linoleoyl-GPI (16:0/18:2)	BP	Inverse variance weighted (multiplicative random effects)	5e-06	23	-0.030079	0.0650628	0.160205	0.0485417	0.180132	48.5365	21.0177	329.258	0.980264	0.970369	1.06723	1.17375	Meta-analysis	0.619784
1-docosahexaenoyl-GPE (22:6)*	BP	Inverse variance weighted (multiplicative random effects)	5e-08	7	-0.335197	-0.136039	0.0631186	0.101611	0.180629	45.1987	33.3478	86.7533	0.978524	0.715197	0.872809	1.06515	Hysi et al.	0.619784
Bilirubin (Z,Z) to androsterone glucuronide ratio	BP	Inverse variance weighted (multiplicative random effects)	5e-08	8	-0.0122368	0.0263604	0.0649575	0.0196924	0.180699	244.458	31.4169	1161.79	0.995938	0.987838	1.02671	1.06711	Chen et al.	0.619784
Phosphate to linoleoyl-arachidonoyl-glycerol (18:2 to 20:4) [1] ratio	BP	Inverse variance weighted (multiplicative random effects)	5e-06	12	-0.0294274	0.0633871	0.156202	0.0473543	0.18071	54.4766	21.8173	313.985	0.983173	0.971001	1.06544	1.16906	Chen et al.	0.619784
(2 or 3)-decenoate (10:1n7 or n8) levels	BP	Inverse variance weighted (multiplicative random effects)	5e-06	17	-0.100603	-0.0407235	0.0191564	0.030551	0.182542	29.8276	20.8461	95.7294	0.96839	0.904292	0.960095	1.01934	Chen et al.	0.619812
1-margaroyl-2-docosahexaenoyl-GPC (17:0/22:6)*	BP	Inverse variance weighted (multiplicative random effects)	5e-06	17	-0.107407	-0.043477	0.0204529	0.0326173	0.18255	22.767	20.872	28.8172	0.946206	0.89816	0.957455	1.02066	Hysi et al.	0.619812
alpha-ketoglutarate	BP	Inverse variance weighted (multiplicative random effects)	5e-06	9	-0.0357127	0.0758983	0.187509	0.0569444	0.182581	33.8602	20.9706	123.421	0.973741	0.964917	1.07885	1.20624	Meta-analysis	0.619812
serotonin	BP	Inverse variance weighted (multiplicative random effects)	5e-06	10	-0.219289	-0.0887551	0.0417786	0.0665988	0.182636	25.0769	21.0703	39.9971	0.964067	0.80309	0.91507	1.04266	Meta-analysis	0.619812
N-lactoyl isoleucine levels	ANX	Inverse variance weighted (multiplicative random effects)	5e-06	7	-0.00223249	0.0410593	0.0843511	0.0220876	0.0630376	22.2493	20.8664	23.5953	0.958681	0.99777	1.04191	1.08801	Chen et al.	0.620348
3-hydroxypyridine sulfate	DEP	Inverse variance weighted (multiplicative random effects)	5e-06	15	-0.0100652	0.0303924	0.07085	0.0206416	0.140917	23.7209	20.8476	39.5249	0.959359	0.989985	1.03086	1.07342	Meta-analysis	0.620707
N1-methyladenosine	BP	Inverse variance weighted (multiplicative random effects)	5e-06	17	-0.0293279	0.0619181	0.153164	0.0465541	0.18351	31.9229	20.7242	92.4942	0.957408	0.971098	1.06388	1.16552	Meta-analysis	0.620737
Benzoate to linoleoyl-arachidonoyl-glycerol (18:2 to 20:4) [2] ratio	BP	Inverse variance weighted (multiplicative random effects)	5e-06	11	-0.032778	0.0690261	0.17083	0.0519409	0.183869	49.0783	21.0516	263.963	0.980896	0.967753	1.07146	1.18629	Chen et al.	0.620737
glycodeoxycholate sulfate	SCZ	Inverse variance weighted (multiplicative random effects)	5e-06	16	-0.0607909	-0.0278168	0.00515734	0.0168235	0.0982403	70.996	18.7081	572.176	0.986104	0.94102	0.972567	1.00517	Hysi et al.	0.621867
spermidine	SCZ	Inverse variance weighted (multiplicative random effects)	5e-06	19	-0.110859	-0.0506359	0.00958673	0.0307258	0.0993545	28.0193	20.898	90.8952	0.966121	0.895065	0.950625	1.00963	Meta-analysis	0.621867
Glycohyocholate levels	SCZ	Inverse variance weighted (multiplicative random effects)	5e-06	10	-0.158898	-0.0725208	0.0138559	0.0440698	0.0998478	28.8335	21.9766	43.5318	0.967403	0.853084	0.930046	1.01395	Chen et al.	0.621867
Adenosine 5'-diphosphate (ADP) to EDTA ratio	SCZ	Inverse variance weighted (multiplicative random effects)	5e-06	10	-0.113378	-0.0517451	0.00988778	0.0314453	0.0998551	22.8954	21.4497	25.7594	0.959822	0.892813	0.949571	1.00994	Chen et al.	0.621867
2-methoxyresorcinol sulfate levels	SCZ	Inverse variance weighted (multiplicative random effects)	5e-06	10	-0.13583	-0.0618945	0.0120409	0.0377221	0.100839	22.9535	21.1003	26.3435	0.960644	0.872991	0.939982	1.01211	Chen et al.	0.621867
N-acetyl-3-methylhistidine levels	SCZ	Inverse variance weighted (multiplicative random effects)	5e-06	18	-0.00761273	0.0385024	0.0846176	0.0235281	0.101747	48.5432	20.9358	479.947	0.978293	0.992416	1.03925	1.0883	Chen et al.	0.621867
phenylalanyltryptophan	SCZ	Inverse variance weighted (multiplicative random effects)	5e-06	11	-0.0125485	0.0630125	0.138573	0.0385515	0.102154	23.7813	21.3831	29.631	0.959649	0.98753	1.06504	1.14863	Hysi et al.	0.621867
N-acetyl-L-glutamine levels	SCZ	Inverse variance weighted (multiplicative random effects)	5e-06	14	-0.00511052	0.0254523	0.0560151	0.0155933	0.102625	125.13	21.0907	979.717	0.991362	0.994903	1.02578	1.05761	Chen et al.	0.621867
Glutamine degradant levels	SCZ	Inverse variance weighted (multiplicative random effects)	5e-08	5	-0.00822378	0.0407462	0.0897162	0.0249847	0.102923	93.6068	36.0621	126.185	0.991453	0.99181	1.04159	1.09386	Chen et al.	0.621867
vanillylmandelate (VMA)	SCZ	Inverse variance weighted (multiplicative random effects)	5e-08	6	-0.114895	-0.0521575	0.0105798	0.0320088	0.103213	80.2485	30.7254	260.545	0.986148	0.89146	0.949179	1.01064	Meta-analysis	0.621867
3-acetylphenol sulfate levels	SCZ	Inverse variance weighted (multiplicative random effects)	5e-06	10	-0.1159	-0.0526099	0.0106804	0.032291	0.103261	22.5569	21.414	28.7347	0.950124	0.890564	0.94875	1.01074	Chen et al.	0.621867
Gamma-CEHC glucuronide levels	SCZ	Inverse variance weighted (multiplicative random effects)	5e-06	14	-0.145198	-0.065886	0.0134263	0.0404654	0.103482	28.8475	20.8564	116.059	0.964308	0.864851	0.936238	1.01352	Chen et al.	0.621867
Sphingomyelin (d17:1/14:0, d16:1/15:0) levels	SCZ	Inverse variance weighted (multiplicative random effects)	5e-06	17	-0.00905856	0.0443896	0.0978377	0.0272695	0.103565	28.3933	20.9133	117.849	0.966695	0.990982	1.04539	1.10278	Chen et al.	0.621867
tryptophan	SCZ	Inverse variance weighted (multiplicative random effects)	5e-06	5	-0.0358225	0.173087	0.381996	0.106586	0.104395	43.4071	20.898	76.5026	0.981045	0.964812	1.18897	1.46521	Meta-analysis	0.62371
1-arachidonylglycerol (20:4) levels	SCZ	Inverse variance weighted (multiplicative random effects)	5e-06	13	-0.107022	-0.0484021	0.0102174	0.0299079	0.105582	43.2449	20.9571	285.234	0.977896	0.898506	0.952751	1.01027	Chen et al.	0.62371
4-methylcatechol sulfate	SCZ	Inverse variance weighted (multiplicative random effects)	5e-06	15	-0.426519	-0.192733	0.0410529	0.119278	0.106133	22.848	19.213	27.8652	0.939892	0.652778	0.824702	1.04191	Meta-analysis	0.62371
4-acetamidobutanoate	SCZ	Inverse variance weighted (multiplicative random effects)	5e-06	16	-0.125444	-0.0566757	0.0120929	0.035086	0.106238	59.8147	21.1357	517.969	0.98309	0.882105	0.9449	1.01217	Meta-analysis	0.62371
1-myristoyl-2-docosahexaenoyl-GPC (14:0/22:6)*	SCZ	Inverse variance weighted (multiplicative random effects)	5e-06	10	-0.184965	-0.0835526	0.0178599	0.0517411	0.106349	24.1349	21.1338	38.2751	0.962364	0.831133	0.919843	1.01802	Hysi et al.	0.62371
butyrylcarnitine	SCZ	Inverse variance weighted (multiplicative random effects)	5e-08	10	-0.00608883	0.0282978	0.0626844	0.0175442	0.106757	199.871	30.0584	1080.33	0.99494	0.99393	1.0287	1.06469	Hysi et al.	0.62371
Fructosyllysine levels	ALS	Inverse variance weighted (multiplicative random effects)	5e-06	14	-0.139278	-0.0641447	0.0109885	0.0383333	0.0942598	23.4157	21.0416	28.1653	0.960103	0.869986	0.937869	1.01105	Chen et al.	0.623738
Flavin adenine dinucleotide (FAD) levels	ALS	Inverse variance weighted (multiplicative random effects)	5e-06	17	-0.00747904	0.0433608	0.0942006	0.0259387	0.0945905	49.0333	20.8627	411.579	0.977694	0.992549	1.04431	1.09878	Chen et al.	0.623738
N-methylhydroxyproline levels	ALS	Inverse variance weighted (multiplicative random effects)	5e-06	6	-0.150185	-0.0690886	0.0120074	0.0413755	0.09496	24.2854	21.2006	27.1697	0.965683	0.860549	0.933244	1.01208	Chen et al.	0.623738
Sphingomyelin (d17:1/14:0, d16:1/15:0) levels	ALS	Inverse variance weighted (multiplicative random effects)	5e-06	17	-0.146755	-0.0674869	0.0117815	0.0404431	0.0951792	28.3933	20.9133	117.849	0.966695	0.863505	0.93474	1.01185	Chen et al.	0.623738
Phosphate to N-acetylneuraminate ratio	BP	Inverse variance weighted (multiplicative random effects)	5e-06	16	-0.106279	-0.0428548	0.0205694	0.0323593	0.185389	25.1068	20.8585	58.2556	0.962159	0.899174	0.95805	1.02078	Chen et al.	0.62424
Nisinate (24:6n3) levels	DEP	Inverse variance weighted (multiplicative random effects)	5e-06	10	-0.0676401	-0.0289229	0.00979433	0.0197537	0.143146	26.4294	21.349	50.1404	0.965519	0.934597	0.971491	1.00984	Chen et al.	0.624704
Adenosine 5'-diphosphate (ADP) to uridine ratio	DEP	Inverse variance weighted (multiplicative random effects)	5e-06	6	-0.00320019	0.00943921	0.0220786	0.00644868	0.143264	23.0213	20.8776	26.4142	0.962946	0.996805	1.00948	1.02232	Chen et al.	0.624704
Aspartate to citrate ratio	DEP	Inverse variance weighted (multiplicative random effects)	5e-06	10	-0.0070017	0.0206146	0.0482308	0.0140899	0.143448	29.3139	21.1214	82.5666	0.967017	0.993023	1.02083	1.04941	Chen et al.	0.624704
Indoleacetylglutamine levels	DEP	Inverse variance weighted (multiplicative random effects)	5e-06	17	-0.00497148	0.0145931	0.0341577	0.00998192	0.143754	35.1113	20.9296	136.491	0.965786	0.995041	1.0147	1.03475	Chen et al.	0.624704
Glycine conjugate of C10H12O2 levels	BP	Inverse variance weighted (multiplicative random effects)	5e-06	12	-0.160021	-0.0644058	0.0312094	0.0487833	0.186754	25.8736	20.8608	40.8993	0.958309	0.852126	0.937624	1.0317	Chen et al.	0.624797
Carotene diol (1) levels	BP	Inverse variance weighted (multiplicative random effects)	5e-06	18	-0.0141051	0.0290842	0.0722734	0.0220353	0.186872	37.6864	21.0396	258.867	0.973772	0.985994	1.02951	1.07495	Chen et al.	0.624797
1-(1-enyl-palmitoyl)-2-palmitoleoyl-GPC (P-16:0/16:1)*	BP	Inverse variance weighted (multiplicative random effects)	5e-08	10	-0.279909	-0.112621	0.0546681	0.0853514	0.187004	71.3429	32.2133	185.691	0.985378	0.755852	0.89349	1.05619	Meta-analysis	0.624797
N-acetyl-L-glutamine levels	BP	Inverse variance weighted (multiplicative random effects)	5e-06	14	-0.0106218	0.0216438	0.0539093	0.016462	0.188587	125.13	21.0907	979.717	0.991362	0.989434	1.02188	1.05539	Chen et al.	0.625655
Hydroxy-N6,N6,N6-trimethyllysine levels	BP	Inverse variance weighted (multiplicative random effects)	5e-06	15	-0.0288298	0.0587183	0.146267	0.0446674	0.188655	22.8803	20.9193	28.8289	0.950822	0.971582	1.06048	1.1575	Chen et al.	0.625655
4-acetylcatechol sulfate (1) levels	BP	Inverse variance weighted (multiplicative random effects)	5e-06	5	-0.141692	-0.0568774	0.0279369	0.0432726	0.188713	21.5164	21.2841	22.1608	0.954202	0.867889	0.94471	1.02833	Chen et al.	0.625655
1-(1-enyl-stearoyl)-2-docosahexaenoyl-GPE (P-18:0/22:6)*	MS	Inverse variance weighted (multiplicative random effects)	5e-06	9	-0.0272606	0.138755	0.30477	0.0847018	0.101389	22.2017	21.2952	23.7883	0.958832	0.973108	1.14884	1.35631	Hysi et al.	0.625799
Vanillactate levels	MS	Inverse variance weighted (multiplicative random effects)	5e-06	13	-0.023092	0.117149	0.25739	0.0715515	0.101575	25.3342	21.2238	46.1207	0.962362	0.977173	1.12429	1.29355	Chen et al.	0.625799
3-ureidopropionate	PD	Inverse variance weighted (multiplicative random effects)	5e-06	15	0.00978414	0.138028	0.266272	0.0654306	0.0348985	27.0955	20.9015	80.5186	0.964967	1.00983	1.14801	1.30509	Meta-analysis	0.625862
Isoleucine to phosphate ratio	PD	Inverse variance weighted (multiplicative random effects)	5e-06	16	-0.224727	-0.11637	-0.00801293	0.0552843	0.0352965	23.2312	19.2243	28.0152	0.959642	0.798734	0.890146	0.992019	Chen et al.	0.625862
oleoyl-linoleoyl-glycerol (18:1/18:2) [1]	PD	Inverse variance weighted (multiplicative random effects)	5e-08	6	0.00595313	0.0887893	0.171625	0.0422633	0.0356534	48.0467	30.0051	65.1275	0.982656	1.00597	1.09285	1.18723	Hysi et al.	0.625862
1,3,7-trimethylurate	BP	Inverse variance weighted (multiplicative random effects)	5e-06	15	-0.0268632	0.0544145	0.135692	0.0414682	0.189453	29.2937	21.083	106.837	0.966072	0.973494	1.05592	1.14533	Meta-analysis	0.626504
Phosphocholine levels	ANX	Inverse variance weighted (multiplicative random effects)	5e-06	17	-0.00154481	0.0261991	0.053943	0.0141551	0.0641889	27.1564	20.862	82.6068	0.964556	0.998456	1.02655	1.05542	Chen et al.	0.626928
gamma-glutamylhistidine	ALS	Inverse variance weighted (multiplicative random effects)	5e-06	17	-0.201307	-0.092426	0.0164556	0.0555518	0.0961564	24.8328	21.0103	42.8026	0.962026	0.817661	0.911717	1.01659	Meta-analysis	0.626959
Bilirubin degradation product, C17H20N2O5 (1) levels	BP	Inverse variance weighted (multiplicative random effects)	5e-06	14	-0.0120606	0.0241865	0.0604337	0.0184934	0.190926	64.5487	21.0275	610.494	0.982651	0.988012	1.02448	1.0623	Chen et al.	0.62832
2'-o-methylcytidine levels	BP	Inverse variance weighted (multiplicative random effects)	5e-06	10	-0.00645465	0.01294	0.0323347	0.00989525	0.190974	222.273	20.8842	1981.65	0.994898	0.993566	1.01302	1.03286	Chen et al.	0.62832
glycine	DEP	Inverse variance weighted (multiplicative random effects)	5e-08	7	-0.0041016	0.0118485	0.0277986	0.00813781	0.145398	378.623	31.3956	2346.36	0.996801	0.995907	1.01192	1.02819	Meta-analysis	0.628957
Hypotaurine to taurine ratio	DEP	Inverse variance weighted (multiplicative random effects)	5e-06	12	-0.0147341	0.0424005	0.099535	0.0291503	0.145795	26.5667	20.8521	43.1645	0.961488	0.985374	1.04331	1.10466	Chen et al.	0.628957
Glycosyl ceramide (d18:1/23:1, d17:1/24:1) levels	DEP	Inverse variance weighted (multiplicative random effects)	5e-06	10	-0.0374945	-0.0159445	0.00560547	0.0109949	0.14701	29.3399	21.3188	58.6755	0.968835	0.9632	0.984182	1.00562	Chen et al.	0.628957
N-acetylmethionine	DEP	Inverse variance weighted (multiplicative random effects)	5e-06	14	-0.0701091	-0.0298092	0.0104907	0.0205612	0.14712	26.2195	20.9879	72.6595	0.964238	0.932292	0.970631	1.01055	Meta-analysis	0.628957
kynurenine	DEP	Inverse variance weighted (multiplicative random effects)	5e-08	7	-0.00732874	0.0207236	0.0487759	0.0143124	0.147632	88.723	31.2379	272.91	0.990152	0.992698	1.02094	1.04999	Meta-analysis	0.628957
sphingomyelin (d18:1/20:0, d16:1/22:0)*	DEP	Inverse variance weighted (multiplicative random effects)	5e-08	10	-0.043026	-0.0182802	0.00646556	0.0126254	0.147647	110.104	30.1423	457.839	0.991756	0.957886	0.981886	1.00649	Meta-analysis	0.628957
5alpha-androstan-3alpha,17beta-diol disulfate levels	DEP	Inverse variance weighted (multiplicative random effects)	5e-06	18	-0.0043004	0.0120793	0.0284589	0.00835697	0.148342	27.9262	21.2666	83.6224	0.966174	0.995709	1.01215	1.02887	Chen et al.	0.629026
Glucose to maltose ratio	DEP	Inverse variance weighted (multiplicative random effects)	5e-06	9	-0.0100152	0.0279925	0.0660003	0.0193917	0.148871	23.0011	20.9901	25.2377	0.899376	0.990035	1.02839	1.06823	Chen et al.	0.629026
Gamma-CEHC glucuronide levels	DEP	Inverse variance weighted (multiplicative random effects)	5e-06	14	-0.0421263	-0.0178557	0.00641488	0.0123829	0.149314	28.8475	20.8564	116.059	0.964308	0.958749	0.982303	1.00644	Chen et al.	0.629026
EDTA	DEP	Inverse variance weighted (multiplicative random effects)	5e-06	8	-0.0227763	0.0632256	0.149227	0.0438785	0.149606	23.7303	21.3699	26.7089	0.962858	0.977481	1.06527	1.16094	Meta-analysis	0.629026
1-myristoyl-2-palmitoyl-GPC (14:0/16:0)	DEP	Inverse variance weighted (multiplicative random effects)	5e-06	9	-0.0804818	-0.0340655	0.0123508	0.0236818	0.150301	23.4708	20.9628	27.5914	0.956003	0.922672	0.966508	1.01243	Meta-analysis	0.629259
Lignoceroylcarnitine (C24) levels	DEP	Inverse variance weighted (multiplicative random effects)	5e-06	14	-0.0033522	0.00913721	0.0216266	0.00637214	0.151592	55.2634	21.0786	317.096	0.982154	0.996653	1.00918	1.02186	Chen et al.	0.629259
Pantoate levels	DEP	Inverse variance weighted (multiplicative random effects)	5e-06	10	-0.00787599	0.0214437	0.0507634	0.014959	0.151716	22.7435	21.038	25.9199	0.958523	0.992155	1.02168	1.05207	Chen et al.	0.629259
3-hydroxydecanoate	DEP	Inverse variance weighted (multiplicative random effects)	5e-06	20	-0.0324668	-0.0137076	0.00505147	0.00957098	0.152084	38.2635	20.8899	326.531	0.966146	0.968055	0.986386	1.00506	Meta-analysis	0.629259
Adenosine 5'-diphosphate (ADP) to mannitol to sorbitol ratio	DEP	Inverse variance weighted (multiplicative random effects)	5e-06	11	-0.00725916	0.0196971	0.0466534	0.0137532	0.152091	21.9288	20.8547	23.7449	0.958131	0.992767	1.01989	1.04776	Chen et al.	0.629259
N-acetylcarnosine	DEP	Inverse variance weighted (multiplicative random effects)	5e-08	11	-0.0378067	-0.015947	0.00591275	0.0111529	0.152761	137.638	29.6914	474.272	0.993025	0.962899	0.98418	1.00593	Meta-analysis	0.629517
6-hydroxyindole sulfate	DEP	Inverse variance weighted (multiplicative random effects)	5e-06	13	-0.0104649	0.0281318	0.0667286	0.0196922	0.153126	23.8864	20.9423	45.4988	0.96055	0.98959	1.02853	1.06901	Meta-analysis	0.629517
2-methoxyhydroquinone sulfate (2) levels	DEP	Inverse variance weighted (multiplicative random effects)	5e-06	8	-0.0511483	-0.0215465	0.00805522	0.0151029	0.153682	22.7883	21.1845	26.1989	0.957772	0.950138	0.978684	1.00809	Chen et al.	0.629805
stearidonate (18:4n3)	SCZ	Inverse variance weighted (multiplicative random effects)	5e-06	5	-0.285427	-0.128511	0.0284047	0.0800592	0.108449	51.7318	21.0832	152.186	0.978272	0.751693	0.879404	1.02881	Meta-analysis	0.630692
4-guanidinobutanoate	SCZ	Inverse variance weighted (multiplicative random effects)	5e-08	5	-0.0778161	-0.0350102	0.0077958	0.0218398	0.108925	269.7	43.1021	1152.76	0.995133	0.925135	0.965596	1.00783	Meta-analysis	0.630692
1-(1-enyl-stearoyl)-2-oleoyl-GPC (P-18:0/18:1)	MS	Inverse variance weighted (multiplicative random effects)	5e-06	15	-0.023398	0.11585	0.255097	0.0710446	0.102962	28.4393	21.3669	69.1299	0.966534	0.976874	1.12283	1.29059	Hysi et al.	0.63127
Oleoyl-linoleoyl-glycerol (18:1 to 18:2) [2] to linoleoyl-arachidonoyl-glycerol (18:2 to 20:4) [1] ratio	AD	Inverse variance weighted (multiplicative random effects)	5e-08	5	-0.0600457	-0.0291597	0.00172628	0.0157582	0.0642485	212.318	29.9946	934.651	0.995051	0.941722	0.971261	1.00173	Chen et al.	0.632676
sphingosine	AD	Inverse variance weighted (multiplicative random effects)	5e-06	11	-0.00589228	0.0959374	0.197767	0.0519539	0.0648071	24.9248	21.1461	39.3371	0.960212	0.994125	1.10069	1.21868	Meta-analysis	0.633342
Adenosine 5'-diphosphate (ADP) to fructose ratio	DEP	Inverse variance weighted (multiplicative random effects)	5e-06	15	-0.00483497	0.0127692	0.0303733	0.00898171	0.155117	22.5806	20.9881	26.9025	0.955144	0.995177	1.01285	1.03084	Chen et al.	0.63368
N-acetylalanine	DEP	Inverse variance weighted (multiplicative random effects)	5e-06	12	-0.0597073	-0.0250821	0.00954305	0.0176659	0.155665	26.802	21.0687	56.3568	0.963419	0.94204	0.97523	1.00959	Meta-analysis	0.633917
Adenosine 5'-monophosphate (AMP) to alanine ratio	BP	Inverse variance weighted (multiplicative random effects)	5e-06	11	-0.117887	-0.0470219	0.0238434	0.0361558	0.193417	22.6582	21.061	25.152	0.958316	0.888796	0.954066	1.02413	Chen et al.	0.634741
thymol sulfate	ALS	Inverse variance weighted (multiplicative random effects)	5e-06	10	-0.0175367	0.0944571	0.206451	0.0571397	0.0983123	34.816	20.859	111.059	0.974146	0.982616	1.09906	1.22931	Meta-analysis	0.634751
3-methoxytyrosine	ALS	Inverse variance weighted (multiplicative random effects)	5e-08	9	-0.00715617	0.0382983	0.0837527	0.023191	0.0986518	103.621	31.9105	239.872	0.991291	0.992869	1.03904	1.08736	Meta-analysis	0.634751
diacylglycerol (16:1/18:2 [2], 16:0/18:3 [1])*	ALS	Inverse variance weighted (multiplicative random effects)	5e-08	5	-0.213551	-0.0976247	0.0183016	0.0591461	0.0988264	33.432	29.9539	38.8509	0.97607	0.807711	0.906989	1.01847	Hysi et al.	0.634751
Cholate to adenosine 5'-monophosphate (AMP) ratio	ALS	Inverse variance weighted (multiplicative random effects)	5e-06	9	-0.00929433	0.0489036	0.107101	0.0296928	0.0995614	21.7232	21.032	22.5357	0.958964	0.990749	1.05012	1.11305	Chen et al.	0.635807
4-androsten-3beta,17beta-diol disulfate (1)	ALS	Inverse variance weighted (multiplicative random effects)	5e-08	5	-0.00489891	0.0255804	0.0560598	0.0155507	0.0999758	139.666	29.8906	480.947	0.992577	0.995113	1.02591	1.05766	Hysi et al.	0.635807
Benzoate to oleoyl-linoleoyl-glycerol (18:1 to 18:2) [2] ratio	BP	Inverse variance weighted (multiplicative random effects)	5e-06	17	-0.106817	-0.0425108	0.0217958	0.0328095	0.195084	28.2783	20.8509	84.8815	0.965936	0.89869	0.95838	1.02204	Chen et al.	0.63616
S-carboxyethylcysteine levels	BP	Inverse variance weighted (multiplicative random effects)	5e-06	13	-0.129227	-0.0514176	0.0263913	0.0396984	0.195249	24.9002	21.1423	38.6748	0.960875	0.878775	0.949882	1.02674	Chen et al.	0.63616
Cytidine to N-acetylglucosamine to N-acetylgalactosamine ratio	BP	Inverse variance weighted (multiplicative random effects)	5e-06	8	-0.0781847	-0.0311055	0.0159737	0.02402	0.195325	29.9422	20.8681	57.9199	0.962638	0.924794	0.969373	1.0161	Chen et al.	0.63616
3-hydroxy-2-ethylpropionate	SCZ	Inverse variance weighted (multiplicative random effects)	5e-06	17	-0.126647	-0.0567926	0.0130619	0.0356401	0.111047	30.3046	20.9797	77.3047	0.968015	0.881044	0.94479	1.01315	Meta-analysis	0.636333
retinol (Vitamin A)	SCZ	Inverse variance weighted (multiplicative random effects)	5e-06	13	-0.0183085	0.0794876	0.177284	0.049896	0.111145	36.3351	20.8657	91.2893	0.972661	0.981858	1.08273	1.19397	Meta-analysis	0.636333
[truncated: 8,638 more rows]

## Sheet: Table S4
Table S4 - Sensitivity test results for all metabolite-outcome pairs with IVW-MR significant at p_FDR < 0.05 in our primary Mendelian randomisation analysis
[truncated: 967 more rows]

## Sheet: Table S5
Table S5 - Reverse MR estimates for the effects of neuropsychiatric outcomes on metabolites passing sensitivity analyses
[truncated: 86 more rows]

[truncated: 20 more sheets: Table S6, Table S7, Table S8, Table S9, Table S10, Table S11, Table S12, Table S13, Table S14, Table S15, Table S16, Table S17, Table S18, Table S19, Table S20, Table S21, Table S22, Table S23, Table S24, Table S25]
